# Supplementary material for: Water-mediated ribonucleotide–amino acid pairs and higher-order structures at the RNA–protein interface: analysis of the crystal structure database and a topological classification
Source: NAR Genom Bioinform. 2024 Dec 11;6(4):lqae161. doi: 10.1093/nargab/lqae161 (PMC11632616; doi:10.1093/nargab/lqae161)
Supplement: lqae161_Supplemental_Files [file lqae161_supplemental_files.zip]

Archive with 2 entries (2 files):
- PDB-wise Frequency and Examples.xlsx
- Water bridges - Supplementary Information.pdf
