# Supplementary material for: Water-mediated ribonucleotide–amino acid pairs and higher-order structures at the RNA–protein interface: analysis of the crystal structure database and a topological classification
Source: NAR Genom Bioinform. 2024 Dec 11;6(4):lqae161. doi: 10.1093/nargab/lqae161 (PMC11632616; doi:10.1093/nargab/lqae161)
Supplement: lqae161_Supplemental_Files [file lqae161_supplemental_files.zip › PDB-wise Frequency and Examples.xlsx]

## Sheet: Frequency
			Total number of identified water-mediated motifs for each topology, along with the PDBs where each topology is observed. The frequency of occurrence within each PDB is indicated in parentheses.
	Topology	A1:w:N1		A1:w:N2			A2:w:N1			A2:w:N2						A1:w:N3				A3:w:N1
	Frequency	2374	522	481	247	23	663	265	16	73	52	16	4	3	1	30	15	3	X	69	77	11	1
	PDB:	1A34 (2)	1B2M (1)	1A34 (1)	1C9S (10)	1DFU (1)	1C0A (1)	1C0A (2)	1JJ2 (5)	1EC6 (1)	1DUL (1)	1FFY (1)	4ED5 (2)	5W1H (1)	6H9H (1)	1DFU (1)	1JJ2 (14)	4OOG (1)	X	1F7U (1)	1C9S (3)	1JJ2 (2)	4YOE (1)
		1C0A (13)	1C0A (2)	1C0A (1)	1DFU (1)	1F7U (1)	1DFU (1)	1F7U (1)	1YVP (1)	1FFY (1)	1FEU (2)	1JJ2 (2)	4OOG (1)	5WLH (1)		1FEU (1)	5AOX (1)	5ZQ8 (1)		1JBR (1)	1JJ2 (7)	3NMR (1)
		1C9S (13)	1C9S (3)	1C9S (1)	1FFY (1)	1JJ2 (6)	1DUL (1)	1FEU (1)	2R8S (1)	1JID (1)	1G59 (1)	2ZUE (1)	6H9H (1)	6HAU (1)		1JJ2 (14)		7D8O (1)		1JJ2 (9)	1O0B (1)	3OVB (2)
		1DFU (4)	1DFU (1)	1DFU (1)	1GTF (7)	1U0B (1)	1F7U (2)	1FFY (2)	3FHT (1)	1JJ2 (14)	1JID (1)	3R9W (1)				1RPU (1)				1KNZ (2)	1YVP (2)	3QG9 (1)
		1DUL (6)	1F7U (3)	1EC6 (1)	1JID (2)	2QUX (1)	1FEU (3)	1GTF (1)	4S3N (1)	1K8W (1)	1JJ2 (16)	4J7L (2)				3AGV (2)				2B3J (2)	2I82 (1)	4GHA (1)
		1EC6 (5)	1FFY (4)	1F7U (4)	1JJ2 (57)	2UWM (1)	1FFY (3)	1JJ2 (41)	5AH5 (1)	1U0B (1)	1O0B (1)	5I9F (1)				4H5P (4)				2BH2 (1)	2RD2 (1)	4QM6 (2)
		1F7U (14)	1GTF (4)	1FEU (1)	1K8W (1)	3TS2 (1)	1G59 (1)	1K8W (1)	5AOR (2)	1UVI (1)	2BH2 (1)	5UD5 (1)				4X4T (2)				2JEA (1)	3EX7 (1)	5ZUU (1)
		1FEU (3)	1J1U (1)	1FFY (1)	1KNZ (4)	4KZD (1)	1GTF (2)	1KNZ (4)	5W1H (1)	2G4B (1)	2UWM (1)	6EEN (4)				5W1H (1)				2JLU (2)	3KS8 (2)	6WXQ (1)
		1FFY (3)	1JID (1)	1GTF (1)	1M5K (2)	4LGT (2)	1J1U (1)	1M5K (1)	5WLH (1)	2XZO (1)	3AVX (1)	6PUN (1)				6E4P (1)				3BT7 (1)	3NMR (1)
		1G59 (2)	1JJ2 (79)	1JBR (3)	1MJI (2)	5HR7 (1)	1JJ2 (93)	1O0B (2)	5WWW (1)	2ZKO (2)	3G9Y (1)	7OM6 (2)				6IV8 (1)				3GIB (2)	3O8C (1)
		1GTF (3)	1K8W (3)	1JID (1)	1O0B (1)	6DB8 (1)	1K8W (5)	1R3E (2)	6P7P (1)	3AM1 (1)	3O8C (1)					7OZQ (2)				3HJW (1)	3OVB (1)
		1J1U (2)	1KNZ (6)	1JJ2 (131)	1RPU (1)	6H9H (2)	1KNZ (4)	1SDS (1)		3BT7 (1)	3VJR (2)									3M7N (1)	3QG9 (1)
		1JBR (3)	1LNG (4)	1K8W (2)	1SJ3 (1)	6X5M (1)	1M5K (1)	1SJ3 (1)		3FHT (1)	4H5P (2)									3MXH (1)	3ZGZ (1)
		1JID (3)	1O0B (4)	1LNG (4)	1YVP (3)	6XJQ (1)	1N35 (1)	1U0B (1)		3HJW (1)	4N0T (1)									4AFY (1)	4C8Y (1)
		1JJ2 (392)	1OOA (2)	1M5K (1)	2DB3 (2)	7KFN (1)	1O0B (2)	1YVP (2)		3K49 (2)	5AH5 (1)									4HOR (1)	4JNG (1)
		1K8W (8)	1SDS (3)	1N35 (1)	2I82 (3)	7MLX (1)	1R3E (2)	1ZH5 (1)		3Q0Q (1)	5C0Y (1)									4JNG (1)	4LGT (1)
		1KNZ (2)	1U0B (1)	1O0B (1)	2PJP (1)		1RPU (1)	2ASB (1)		3QG9 (1)	5GXH (1)									4OAV (2)	4QOZ (1)
		1LNG (5)	1WMQ (1)	1OOA (2)	2VNU (1)		1U0B (3)	2B3J (1)		3RW6 (1)	5HR7 (1)									4QOZ (2)	4S2X (1)
		1M5K (4)	1YVP (5)	1R3E (4)	2VPL (2)		1WMQ (1)	2BH2 (3)		3WBM (1)	5I9F (1)									4RCJ (1)	5CCB (1)
		1MJI (6)	1ZH5 (1)	1U0B (3)	2ZKO (4)		1YVP (6)	2HYI (2)		4C8Y (1)	5M3H (1)									4RWN (1)	5GUH (1)
		1N35 (5)	2B3J (4)	1UVI (1)	3BSN (1)		1ZH5 (4)	2I82 (2)		4H5P (2)	5THE (1)									4S2X (1)	5JRC (1)
		1O0B (10)	2BH2 (4)	1YVP (2)	3FHT (1)		2B3J (1)	2J0S (1)		4K4X (2)	5WLH (1)									4XWW (1)	5WLH (1)
		1OOA (7)	2DB3 (1)	1ZH5 (3)	3IEV (2)		2BH2 (1)	2JEA (1)		4LGT (1)	6EEN (2)									4Z0C (2)	5ZUU (1)
		1R3E (5)	2GXB (1)	2ANN (1)	3M7N (1)		2G4B (1)	2JLU (1)		4OAV (2)	6H9H (1)									5A0T (1)	6DTD (1)
		1RPU (4)	2HYI (2)	2ASB (2)	3R2D (1)		2GXB (4)	2PJP (1)		4QU7 (1)	6IV8 (1)									5BUD (1)	6E4P (1)
		1SDS (9)	2I82 (3)	2B3J (1)	3SQW (1)		2HYI (1)	2PO1 (1)		4RMO (1)	6LSH (1)									5DO4 (1)	6I0T (1)
		1SJ3 (3)	2JLU (1)	2BH2 (2)	3VYX (1)		2I82 (9)	2V3C (1)		4S3N (1)	6PUN (2)									5HAB (2)	6N6A (2)
		1U0B (1)	2PJP (2)	2F8K (1)	4AL5 (1)		2J0S (1)	2VNU (1)		4WTJ (1)	7CGF (2)									5I4A (2)	6N6I (2)
		1WMQ (5)	2Q66 (2)	2HYI (1)	4ATO (1)		2JEA (1)	2XZL (2)		4X4T (1)	7D8O (3)									5K77 (1)	6P7P (3)
		1YTU (2)	2QUX (1)	2I82 (9)	4BW0 (1)		2JLU (4)	2XZO (1)		4XWW (2)										5M3H (1)	6SCE (1)
		1YVP (18)	2R8S (1)	2PJP (1)	4ED5 (2)		2Q66 (1)	3AGV (2)		4YYE (2)										5O58 (1)	6SCF (6)
		1YYK (1)	2RD2 (4)	2Q66 (1)	4F02 (4)		2R8S (4)	3AVX (1)		4ZLR (2)										5THE (3)	6TQB (1)
		1ZH5 (13)	2V3C (2)	2R8S (2)	4G0A (1)		2RD2 (2)	3B0U (1)		5F8H (1)										5WLH (1)	6XJQ (2)
		2ANN (2)	2VNU (1)	2RD2 (1)	4H5P (3)		2VNU (1)	3BSN (2)		5HR7 (1)										5WWW (1)	6XLV (1)
		2ASB (4)	2VPL (1)	2UWM (6)	4HOR (2)		2XS2 (1)	3DD2 (2)		5M0I (2)										6DB8 (1)	6YUD (1)
		2B3J (9)	2X1A (1)	2V3C (1)	4IQX (1)		2XZL (1)	3EGZ (1)		5N94 (1)										6IV8 (6)	7D8O (3)
		2BH2 (12)	2XLI (1)	2VPL (1)	4J7L (1)		2XZO (2)	3EX7 (2)		5WLH (1)										6SCF (1)	7JYY (2)
		2DB3 (19)	2XS2 (2)	2XS2 (2)	4KZD (1)		2ZUE (2)	3FHT (1)		5WZH (1)										7A9X (1)	7K98 (1)
		2DLC (1)	3ADL (1)	2XZO (1)	4LGT (2)		3AGV (1)	3HJW (2)		5YKI (1)										7BDV (3)	7MPL (16)
		2F8K (3)	3B0U (2)	2ZUE (3)	4N0T (1)		3AVX (1)	3M7N (2)		6IV8 (1)										7KL3 (1)
		2G4B (1)	3BSN (1)	3B0U (1)	4O8J (3)		3BSN (3)	3MXH (1)		6OON (1)										7OS0 (1)
		2GXB (3)	3BT7 (3)	3BSN (2)	4OOG (1)		3BT7 (2)	3NNC (1)		6RTI (1)										7R9G (2)
		2HVY (3)	3D2S (5)	3BT7 (1)	4PKD (2)		3D2S (2)	3O8C (1)		6SX0 (2)
		2HYI (7)	3FOZ (1)	3DD2 (1)	4QIK (1)		3DD2 (2)	3OIN (2)		7CGF (1)
		2I82 (13)	3G9Y (2)	3EGZ (1)	4QM6 (4)		3EGZ (1)	3OVB (1)		7D8O (2)
		2J0S (2)	3K49 (2)	3EQT (2)	4QOZ (3)		3EQT (2)	3PEW (2)		7DIC (1)
		2JEA (1)	3KS8 (2)	3EX7 (1)	4RMO (4)		3EX7 (1)	3T5N (1)		7MPL (3)
		2JLU (4)	3M7N (4)	3HJW (1)	4RWN (2)		3FOZ (1)	3TS2 (3)
		2PJP (5)	3MDG (1)	3KS8 (1)	4WTJ (1)		3GIB (1)	3ZGZ (1)
		2PO1 (5)	3NMR (1)	3MXH (2)	4XWW (3)		3GPQ (2)	4ED5 (1)
		2Q66 (9)	3NNC (1)	3NMR (1)	4YCO (2)		3HJW (1)	4GHA (1)
		2QUX (12)	3O8C (1)	3OVB (1)	4YYE (2)		3IEV (1)	4H5P (3)
		2R8S (8)	3OIN (1)	3Q0Q (1)	5AH5 (3)		3KS8 (5)	4HOR (2)
		2RD2 (7)	3OVB (1)	3QG9 (2)	5AOX (1)		3M7N (5)	4J7L (1)
		2UWM (10)	3PEW (2)	3QRP (2)	5D0A (1)		3MDG (1)	4JNG (1)
		2V3C (5)	3PF4 (2)	3R9W (1)	5DDP (2)		3MJ0 (1)	4KZD (1)
		2VNU (5)	3Q0Q (1)	3RW6 (4)	5GXH (1)		3NMR (1)	4L8H (1)
		2VPL (12)	3QG9 (1)	3TS2 (5)	5HJZ (1)		3NNC (1)	4LGT (2)
		2X1A (1)	3QRP (3)	3U4M (2)	5HR7 (1)		3O7V (1)	4MDX (1)
		2XNR (1)	3R9W (1)	3VJR (2)	5I4A (2)		3OIN (2)	4N0T (2)
		2XS2 (7)	3SQW (1)	3VYX (1)	5JAJ (1)		3OVB (4)	4NKU (1)
		2XZL (2)	3TS2 (4)	3WBM (3)	5L2L (7)		3PEW (1)	4OOG (3)
		2XZO (2)	3U4M (1)	3ZGZ (1)	5M3H (1)		3QG9 (2)	4PR6 (1)
		2ZKO (21)	3WBM (2)	4ATO (2)	5O1Y (1)		3QRP (1)	4QOZ (2)
		2ZUE (11)	3ZGZ (5)	4BW0 (1)	5UDI (1)		3R2D (1)	4QU6 (1)
		3ADD (3)	4AL5 (1)	4F02 (2)	5W1H (5)		3R9W (1)	4RMO (7)
		3ADL (1)	4ATO (4)	4G0A (2)	5W3V (3)		3RW6 (6)	4RWN (1)
		3AGV (3)	4BW0 (1)	4GHA (3)	5WLH (4)		3T5N (2)	4S3N (2)
		3AVX (1)	4C8Y (4)	4GV3 (1)	6DB8 (1)		3TS2 (1)	4X4T (1)
		3B0U (4)	4D25 (1)	4H5P (8)	6DCB (1)		3U2E (1)	4XWW (2)
		3BSN (14)	4ED5 (4)	4JNG (1)	6DTD (2)		3VYX (1)	4YCO (2)
		3BT7 (8)	4F02 (2)	4K4X (3)	6DU4 (2)		3WBM (1)	5AH5 (3)
		3D2S (4)	4GV3 (1)	4KZD (2)	6F4G (2)		3ZGZ (5)	5AOR (4)
		3DD2 (5)	4H5P (2)	4LGT (1)	6FQ3 (1)		4ATO (1)	5BUD (4)
		3EGZ (4)	4JNG (1)	4M4O (1)	6IV8 (3)		4BPB (1)	5BZ1 (1)
		3EQT (6)	4K4X (3)	4MDX (1)	6RTI (1)		4C8Y (4)	5C0Y (1)
		3ER9 (1)	4KZD (2)	4N0T (4)	6SX0 (2)		4ED5 (1)	5CCB (2)
		3EX7 (3)	4LGT (6)	4O8J (1)	6TQB (2)		4F02 (3)	5HR7 (1)
		3FHT (5)	4M4O (2)	4PKD (4)	6UEJ (1)		4G0A (2)	5I4A (1)
		3FOZ (3)	4M59 (2)	4PR6 (1)	6XJQ (4)		4GHA (9)	5I9F (6)
		3G9Y (2)	4MDX (1)	4QIK (3)	6XLV (1)		4GV3 (2)	5JAJ (2)
		3GPQ (3)	4N0T (8)	4QM6 (2)	7A9X (3)		4H5P (8)	5JRC (1)
		3HJW (4)	4NKU (3)	4QOZ (1)	7BDV (2)		4HOR (3)	5JS1 (1)
		3IEV (5)	4O8J (2)	4QU6 (1)	7D8O (2)		4IQX (1)	5K77 (5)
		3K49 (2)	4OAV (2)	4RMO (19)	7K9D (1)		4K4X (25)	5L2L (1)
		3KS8 (3)	4OOG (1)	4RWN (3)	7MPL (6)		4LGT (8)	5M0I (2)
		3M7N (3)	4PKD (1)	4S3N (1)	7OM6 (2)		4M59 (4)	5O58 (1)
		3MDG (2)	4QIK (2)	4WAL (1)	7OS0 (9)		4MDX (1)	5UD5 (2)
		3MJ0 (1)	4QOZ (1)	4X4T (2)	7OZQ (1)		4N0T (3)	5UDI (1)
		3MXH (1)	4R3I (1)	4XWW (3)			4O8J (2)	5W1H (5)
		3NNC (2)	4RMO (33)	4YCO (5)			4OAV (2)	5WLH (3)
		3O7V (3)	4RWN (2)	4Z0C (1)			4OOG (1)	5WWW (1)
		3O8C (5)	4S3N (2)	4ZLR (1)			4PKD (3)	5YKI (2)
		3OIN (2)	4WAL (1)	5A0T (3)			4QIK (3)	5ZQ8 (2)
		3OVB (19)	4Z0C (2)	5AH5 (4)			4QM6 (6)	6A4E (1)
		3PEW (1)	5AH5 (1)	5AOR (3)			4QOZ (1)	6A6J (1)
		3PF4 (3)	5AOX (2)	5AOX (4)			4QU7 (2)	6D2Z (3)
		3Q0Q (2)	5BUD (4)	5BTE (2)			4RCJ (2)	6DB8 (1)
		3QG9 (6)	5BZ1 (2)	5BZ1 (3)			4RMO (5)	6DCB (1)
		3QRP (8)	5C0Y (1)	5CCB (1)			4RWN (4)	6DTD (2)
		3R2D (5)	5CCB (1)	5D0A (1)			4S3N (2)	6DU4 (1)
		3R9W (2)	5DDP (2)	5DDP (1)			4WAL (2)	6E4P (1)
		3RW6 (5)	5DET (1)	5DET (1)			4XWW (5)	6EEN (2)
		3SQW (3)	5HJZ (1)	5DO4 (1)			4YCO (2)	6F4G (1)
		3T5N (7)	5HR7 (2)	5ELH (1)			4YYE (4)	6FPX (3)
		3TS2 (15)	5I4A (3)	5HAB (2)			4ZDO (1)	6FQR (1)
		3U2E (7)	5JAJ (5)	5HR7 (1)			4ZLR (1)	6HAU (1)
		3U4M (7)	5L2L (12)	5I4A (2)			5AH5 (1)	6IV8 (3)
		3VJR (3)	5M0I (2)	5JAJ (2)			5AOX (3)	6OON (1)
		3VYX (3)	5M3H (2)	5K77 (3)			5AXM (1)	6P7P (1)
		3WBM (7)	5O1Y (1)	5L2L (4)			5BZ1 (2)	6PPN (1)
		3ZGZ (6)	5THE (9)	5M3H (2)			5C0Y (1)	6PPQ (4)
		4AFY (4)	5W1H (6)	5THE (1)			5D0A (2)	6SCE (2)
		4AL5 (5)	5W3V (2)	5W0M (2)			5DET (1)	6SCF (3)
		4ATO (7)	5WLH (7)	5W1H (5)			5DO4 (2)	6TQB (2)
		4BPB (6)	5WWW (1)	5W3V (3)			5ELH (1)	6U8D (1)
		4BW0 (2)	5WWX (2)	5WLH (3)			5F8H (2)	6VM6 (1)
		4C8Y (7)	5XTM (5)	5XTM (1)			5HAB (3)	6WXQ (1)
		4D25 (4)	5YKI (2)	5YKI (2)			5HJZ (1)	6XJQ (2)
		4ED5 (13)	5ZC9 (1)	5ZUU (3)			5HR7 (6)	6XLV (1)
		4F02 (8)	5ZQ8 (2)	6A6J (1)			5I4A (1)	6YUD (1)
		4G0A (8)	5ZSA (1)	6DTD (7)			5I9F (1)	6YWO (1)
		4GHA (4)	6A6J (1)	6DU4 (4)			5JAJ (6)	6ZM2 (2)
		4GV3 (2)	6D1V (1)	6F4G (5)			5JS1 (1)	7A9X (1)
		4H5P (20)	6DB8 (1)	6H9H (1)			5K77 (1)	7BDV (3)
		4HOR (4)	6DCB (1)	6IV8 (2)			5L2L (6)	7CGF (1)
		4II9 (2)	6DTD (5)	6JIM (3)			5M0I (6)	7D8O (6)
		4IQX (2)	6DU4 (4)	6M6R (2)			5M3H (6)	7JYY (1)
		4J7L (1)	6E0O (1)	6M7K (1)			5N94 (1)	7K98 (2)
		4JNG (8)	6E4P (1)	6OON (1)			5O58 (1)	7OM6 (1)
		4K4X (42)	6EEN (6)	6PUN (1)			5THE (9)	7OS0 (1)
		4KZD (6)	6F4G (8)	6RTI (2)			5UDI (2)
		4LGT (26)	6FPX (3)	6SCE (1)			5W0M (6)
		4LJ0 (4)	6FQ3 (3)	6SCF (3)			5W1H (16)
		4M4O (5)	6GC5 (5)	6SX0 (1)			5W3V (3)
		4M59 (6)	6H9H (2)	6TQB (3)			5WLH (13)
		4MDX (2)	6IJ2 (2)	6VM6 (3)			5WWX (2)
		4N0T (21)	6IV8 (4)	6XJQ (1)			5YKI (1)
		4NGB (2)	6JIM (1)	6XLV (1)			5ZC9 (1)
		4NKU (6)	6JVX (2)	6YUD (2)			5ZSA (1)
		4O8J (3)	6L5N (1)	6YWO (1)			6A6J (1)
		4OAV (14)	6M7K (3)	7A9X (1)			6D1V (1)
		4OHY (1)	6N6A (1)	7C45 (1)			6D2Z (1)
		4OOG (4)	6P7P (4)	7CGF (2)			6DB8 (1)
		4PKD (6)	6PUN (3)	7D8O (18)			6DTD (6)
		4PR6 (3)	6RTI (1)	7JYY (2)			6DU4 (5)
		4QIK (5)	6SCE (2)	7K98 (2)			6E4P (4)
		4QM6 (11)	6SX0 (2)	7K9D (3)			6EEN (6)
		4QOZ (11)	6U8D (2)	7KFN (2)			6F4G (7)
		4QU6 (2)	6XJQ (6)	7MLX (1)			6FPX (2)
		4QU7 (1)	6XLV (2)	7OM6 (1)			6GC5 (7)
		4R3I (4)	6YUD (3)	7OS0 (9)			6H9H (8)
		4RCJ (1)	6ZM2 (3)	7OZQ (4)			6IJ2 (6)
		4RMO (40)	7BDV (1)	7S02 (1)			6IV8 (10)
		4RWN (4)	7C45 (1)				6JIM (3)
		4S3N (8)	7CGF (4)				6JVX (2)
		4WAL (1)	7D8O (7)				6LSH (1)
		4WTJ (6)	7DIC (1)				6M6R (1)
		4X4T (3)	7K98 (4)				6M7K (1)
		4XWW (5)	7K9D (2)				6N6A (2)
		4YCO (8)	7MJV (1)				6N6I (6)
		4YOE (1)	7MPL (8)				6O6V (1)
		4YYE (23)	7OM6 (3)				6OON (2)
		4Z0C (13)	7OS0 (7)				6PPN (1)
		4ZDO (1)	7OZQ (4)				6PPQ (2)
		4ZLR (4)	7S02 (2)				6SCE (3)
		5AH5 (21)					6SCF (2)
		5AOR (12)					6SX0 (1)
		5AOX (12)					6TQB (1)
		5AXM (2)					6U6Y (5)
		5BTE (9)					6U8D (1)
		5BUD (8)					6UEJ (2)
		5BZ1 (3)					6UV1 (1)
		5C0Y (8)					6VM6 (2)
		5CCB (5)					6VRD (2)
		5D0A (2)					6WXQ (4)
		5DDP (6)					6XJQ (2)
		5DET (3)					6XLV (1)
		5DO4 (4)					6YUD (1)
		5ELH (6)					6YWO (9)
		5ELT (1)					6ZM2 (2)
		5F8H (7)					7A9X (3)
		5GUH (1)					7BDV (1)
		5GXH (7)					7C45 (7)
		5HAB (3)					7CGF (1)
		5HJZ (5)					7D8O (14)
		5HK0 (1)					7DIC (1)
		5HR7 (7)					7K98 (3)
		5I4A (8)					7KFN (1)
		5I9F (5)					7KL3 (1)
		5JAJ (20)					7MPL (14)
		5JRC (1)					7OM6 (4)
		5JS1 (2)					7OS0 (13)
		5K77 (4)
		5L2L (28)
		5M0I (6)
		5M3H (5)
		5N94 (1)
		5O1Y (1)
		5O58 (4)
		5THE (17)
		5UD5 (3)
		5UDI (8)
		5W0M (11)
		5W1H (46)
		5W3V (12)
		5WLH (41)
		5WWW (4)
		5WWX (2)
		5XTM (11)
		5YKI (4)
		5ZC9 (5)
		5ZQ8 (1)
		5ZUU (4)
		6A4E (1)
		6D1V (3)
		6D2Z (1)
		6DB8 (4)
		6DCB (7)
		6DTD (21)
		6DU4 (12)
		6E4P (2)
		6EEN (8)
		6F4G (16)
		6FQ3 (4)
		6FQR (5)
		6GC5 (5)
		6H9H (22)
		6HAU (4)
		6I0T (3)
		6IJ2 (13)
		6IV8 (45)
		6JVX (3)
		6L5N (1)
		6LSH (4)
		6M6R (2)
		6M7K (4)
		6N6A (1)
		6N6I (3)
		6O5F (2)
		6O6V (1)
		6O7B (2)
		6P7P (4)
		6PPN (1)
		6PPQ (1)
		6PUN (1)
		6RTI (5)
		6S0M (2)
		6SCE (4)
		6SCF (18)
		6SX0 (18)
		6TQB (9)
		6U8D (7)
		6UEJ (2)
		6UV1 (5)
		6VM6 (6)
		6VRD (10)
		6WXQ (3)
		6X1B (2)
		6X5M (2)
		6XJQ (18)
		6XLV (10)
		6YRB (2)
		6YUD (36)
		6YWO (22)
		6ZM2 (6)
		7A9X (9)
		7BDV (3)
		7C45 (7)
		7CGF (3)
		7D8O (44)
		7JYY (5)
		7K5L (2)
		7K98 (18)
		7K9D (3)
		7KFN (3)
		7MJV (1)
		7MLX (6)
		7MPL (15)
		7NDJ (1)
		7NJC (1)
		7OM6 (16)
		7OS0 (29)
		7OZQ (19)
		7S02 (4)

## Sheet: A1wN1
	Identified examples of A1:w:N1 topology
					******************** pdb1a34.hb2 ********************
					VAL38(m):w:rA5(SG)
					THR36(m):w:rA6(Rb)
					******************** pdb1b2m.hb2 ********************
					cyc-TYR45(s):w:rG105(Rb)
					******************** pdb1c0a.hb2 ********************
					LEU221(m):w:rC671(HG)
					cyc-GLU119(s):w:rC667(SG)
					cyc-ASP220(s):w:rG673(WC)
					ARG174(s):w:rC674(SG)
					GLU119(s):w:rG606(SG)
					ARG537(s):w:rC675(WC)
					ILE343(m):w:rC672(SG)
					ARG27(m):w:rC638(Ph)
					VAL115(m):w:rU612(SG)
					THR558(s):w:rG668(Ph)
					ILE343(m):w:rC672(SG)
					TYR344(s):w:rC671(SG)
					ASN65(s):w:rA626(Ph)
					ASP224(s):w:rC671(Ph)
					ARG27(s):w:rC627(Ph)
					******************** pdb1c9s.hb2 ********************
					THR30(m):w:rA105(SG)
					ARG58(s):w:rG126(HG)
					ARG58(s):w:rG141(HG)
					SER35(m):w:rA127(SG)
					SER35(m):w:rA137(SG)
					SER35(m):w:rA112(SG)
					SER35(m):w:rA152(SG)
					ARG58(s):w:rA112(WC)
					ARG58(s):w:rA142(WC)
					cyc-SER35(m):w:rA142(SG)
					cyc-ARG58(s):w:rA127(WC)
					HIS33(m):w:rA107(SG)
					cyc-SER35(ms):w:rA122(SG)
					SER35(m):w:rA117(SG)
					HIS33(m):w:rA137(SG)
					SER35(m):w:rA132(SG)
					******************** pdb1dfu.hb2 ********************
					GLY15(m):w:rA94(Ph)
					ARG18(s):w:rC92(Ph)
					ASP90(s):w:rG102(SG)
					ASP76(s):w:rG75(WC)
					cyc-LYS14(s):w:rU80(HG)
					******************** pdb1dul.hb2 ********************
					SER49(ms):w:rC141(SG)
					SER49(s):w:rC141(WC)
					ARG50(s):w:rA140(Ph)
					VAL26(m):w:rG149(SG)
					ARG40(s):w:rA164(SG)
					GLY59(m):w:rU151(SG)
					******************** pdb1ec6.hb2 ********************
					ARG52(s):w:rA9(HG)
					LYS44(s):w:rC6(HG)
					LYS44(m):w:rC6(WC)
					PHE47(m):w:rU8(HG)
					LYS44(m):w:rC6(SG)
					******************** pdb1f7u.hb2 ********************
					SER373(s):w:rG970(SG)
					cyc-ASP484(s):w:rG923(SG)
					THR549(s):w:rA915(Ph)
					LEU377(m):w:rA971(SG)
					ASP376(s):w:rC904(SG)
					ARG477(s):w:rC912(SG)
					ASN470(s):w:rG968(SG)
					GLU482(s):w:rC939(Ph)
					cyc-GLU59(s):w:rG918(Ph)
					LYS466(s):w:rG907(Ph)
					ASN470(m):w:rC913(Ph)
					GLN374(m):w:rA976(WC)
					HIS559(m):w:rC940(Ph)
					SER562(m):w:rC939(SG)
					ASN470(s):w:rG969(SG)
					cyc-ASP566(s):w:rC940(SG)
					ASN436(s):w:rA938(Ph)
					******************** pdb1feu.hb2 ********************
					LYS78(s):w:rA99(WC)
					LYS78(s):w:rG100(WC)
					ARG31(m):w:rG105(Ph)
					******************** pdb1ffy.hb2 ********************
					cyc-ARG632(m):w:rC13(Ph)
					ASP643(m):w:rC25(Rb)
					cyc-LYS725(s):w:rA35(Ph)
					LEU628(m):w:rU5(SG)
					cyc-GLY593(m):w:rG68(SG)
					cyc-ARG805(s):w:rG41(Ph)
					HIS314(m):w:rA73(SG)
					******************** pdb1g59.hb2 ********************
					GLY302(m):w:rU513(Ph)
					GLU308(m):w:rG526(Ph)
					******************** pdb1gtf.hb2 ********************
					THR30(m):w:rA102(SG)
					ARG58(s):w:rU109(WC)
					ARG58(s):w:rU114(WC)
					cyc-SER35(m):w:rU119(Rb)
					cyc-SER35(m):w:rU129(Rb)
					cyc-PHE32(m):w:rG118(SG)
					cyc-SER35(m):w:rU124(Rb)
					******************** pdb1j1u.hb2 ********************
					HIS283(s):w:rG535(Rb)
					cyc-LYS228(m):w:rA537(SG)
					ASN143(s):w:rC570(Ph)
					******************** pdb1jbr.hb2 ********************
					SER46(s):w:rG18(Ph)
					TRP50(m):w:rA15(WC)
					LYS113(s):w:rG18(Ph)
					******************** pdb1jid.hb2 ********************
					ARG34(s):w:rG147(WC)
					LYS39(s):w:rC143(Ph)
					THR28(s):w:rC140(Ph)
					cyc-CYS17(m):w:rA149(Ph)
					******************** pdb1jj2.hb2 ********************
					ARG87(s):w:rC764(Ph)
					GLN55(s):w:rA226(WC)
					GLY12(m):w:rG1773(SG)
					ASP17(s):w:rU1447(WC)
					ARG125(s):w:rC2261(SG)
					ARG154(m):w:rC188(Ph)
					ASN16(s):w:rG54(Ph)
					ARG8(s):w:rU1422(Ph)
					LYS23(s):w:rU1447(WC)
					PRO179(m):w:rU555(Ph)
					GLU99(s):w:rG2670(SG)
					LYS79(s):w:rC770(Ph)
					ARG9(m):w:rA380(SG)
					ASN78(m):w:rG869(Ph)
					SER334(m):w:rC2720(Ph)
					ASP73(s):w:rG2660(Ph)
					CYS32(m):w:rU2721(Ph)
					LEU102(m):w:rU664(Ph)
					GLN221(s):w:rU2546(Ph)
					cyc-ARG84(s):w:rA2081(Ph)
					LYS128(m):w:rU1244(SG)
					cyc-LYS79(s):w:
					cyc-LYS85(m):w:rG458(Ph)
					GLY209(m):w:rC330(SG)
					TRP34(m):w:rA2793(SG)
					GLY112(m):w:rA700(Ph)
					MET48(m):w:rA2719(Ph)
					cyc-SER207(s):w:rC1334(Ph)
					ASP32(s):w:rA222(Ph)
					GLY36(m):w:rU2710(SG)
					ARG111(s):w:rG2847(Ph)
					ASP5(s):w:rG32(HG)
					VAL159(m):w:rC2565(WC)
					ILE100(m):w:rA1471(Ph)
					ARG112(s):w:rG2285(Ph)
					ARG205(s):w:rC348(Ph)
					ASN42(m):w:rG2584(Ph)
					GLY205(m):w:rC2626(HG)
					GLU42(s):w:rG747(HG)
					TRP12(m):w:rA380(SG)
					ILE157(m):w:rG1134(Ph)
					LYS2(s):w:rG656(Ph)
					cyc-ARG16(m):w:rA1007(HG)
					cyc-LYS207(m):w:rC2717(Ph)
					cyc-ASN56(m):w:rG1676(Ph)
					THR31(ms):w:rA2434(Ph)
					cyc-LYS224(m):w:rU1860(SG)
					ALA135(m):w:rA2055(Ph)
					ARG42(m):w:rA449(Ph)
					ARG22(s):w:rU1654(Ph)
					TYR35(s):w:rA2792(SG)
					SER2(ms):w:rC2298(HG)
					GLU50(m):w:rU35(Ph)
					LYS216(s):w:rC2040(Ph)
					GLU81(m):w:rC2388(Ph)
					ARG206(s):w:rG2634(HG)
					ARG98(s):w:rA1352(Ph)
					VAL37(m):w:rC1467(Ph)
					LYS96(s):w:rG646(Ph)
					HIS188(s):w:rG1312(SG)
					GLY50(m):w:rG2452(SG)
					LYS43(s):w:rU1306(SG)
					LEU102(m):w:rA2414(SG)
					ARG227(s):w:rG554(Ph)
					TRP218(m):w:rU2714(Ph)
					LYS81(m):w:rU1761(Ph)
					HIS176(s):w:rA857(SG)
					LYS2(s):w:rA1486(SG)
					LYS26(s):w:rA1367(Ph)
					GLN55(s):w:rU1447(Rb)
					ARG90(m):w:rA2123(Ph)
					LYS178(m):w:rC399(Ph)
					cyc-ASN286(s):w:rC2897(Ph)
					ARG112(s):w:rG2286(HG)
					ALA208(m):w:rA327(WC)
					cyc-THR47(m):w:rU1244(Ph)
					THR15(s):w:rC1004(SG)
					cyc-LYS54(s):w:rA2468(Ph)
					GLN51(m):w:rC474(Ph)
					GLN10(m):w:rG1743(SG)
					GLY226(m):w:rA1307(SG)
					ARG7(m):w:rG2713(SG)
					ARG42(m):w:rA674(SG)
					VAL148(m):w:rU328(Rb)
					ARG57(m):w:rG2520(Ph)
					THR220(ms):w:rC677(Ph)
					ARG161(s):w:rA187(SG)
					ASN42(s):w:rU927(Ph)
					ARG22(m):w:rG1655(Ph)
					ASP45(m):w:rC36(SG)
					cyc-GLY10(m):w:rG1868(SG)
					ASN65(s):w:rU1234(SG)
					HIS17(m):w:rG78(SG)
					cyc-VAL34(m):w:rU2597(SG)
					ARG8(m):w:rC906(Ph)
					cyc-ASP30(s):w:rC87(WC)
					PRO155(m):w:rU2853(Ph)
					GLN29(m):w:rC2245(Ph)
					MET1(m):w:rG2709(SG)
					GLN176(m):w:rA193(Ph)
					GLU110(s):w:rA2703(SG)
					GLY205(m):w:rC2625(Ph)
					SER216(m):w:rC1899(Ph)
					SER117(m):w:rC1593(Ph)
					GLY6(m):w:rA1881(Ph)
					ARG42(m):w:rU391(HG)
					cyc-ARG45(m):w:rG149(Ph)
					GLU30(s):w:rC1651(Ph)
					LYS211(s):w:rG2272(Ph)
					GLN58(m):w:rC260(SG)
					GLU81(m):w:rA2382(Ph)
					ILE236(m):w:rG2091(SG)
					GLY56(m):w:rC1566(SG)
					ASP114(s):w:rA1857(Ph)
					ASP68(m):w:rC82(Ph)
					HIS17(m):w:rC2409(Ph)
					GLY205(m):w:rC2626(Ph)
					TYR186(s):w:rG333(Ph)
					cyc-ARG84(m):w:rC2427(Ph)
					cyc-LYS6(s):w:rG446(HG)
					THR23(s):w:rA2370(HG)
					cyc-ARG86(s):w:rU1003(Ph)
					cyc-THR14(m):w:rG1415(Ph)
					GLN5(s):w:rG873(Ph)
					PRO231(m):w:rA551(SG)
					cyc-ARG229(s):w:rC1753(WC)
					cyc-LYS117(s):w:rU1874(HG)
					VAL209(m):w:rG1316(Ph)
					TYR46(s):w:rU1350(SG)
					cyc-SER20(s):w:rC1872(Ph)
					SER4(s):w:rU121(Ph)
					cyc-HIS125(m):w:rA1097(Ph)
					ASP102(m):w:rC197(SG)
					GLU333(s):w:rC2720(Ph)
					ARG43(s):w:rC1686(Ph)
					ASN96(s):w:rG1055(SG)
					ARG217(m):w:rG2715(Ph)
					GLY82(m):w:rU1761(SG)
					TRP22(s):w:rG1398(SG)
					LEU42(m):w:rC1810(SG)
					GLU49(m):w:rG1416(Ph)
					GLU22(m):w:rC1025(SG)
					LYS118(m):w:rG21(SG)
					LYS209(s):w:rC2717(Ph)
					ARG50(m):w:rA69(Ph)
					ARG5(m):w:rA961(SG)
					ASP15(s):w:rU1418(SG)
					GLN55(s):w:rA227(WC)
					cyc-LYS96(s):w:rG1351(Ph)
					ARG43(m):w:rC1690(Ph)
					LEU73(m):w:rU1288(WC)
					GLY72(m):w:rG1802(HG)
					ARG182(m):w:rG448(Ph)
					LYS87(s):w:rU1003(Ph)
					ARG47(m):w:rG745(HG)
					ARG108(s):w:rA80(Ph)
					LYS48(s):w:rG798(SG)
					GLY10(m):w:rC1862(SG)
					GLU122(s):w:rG2131(SG)
					ASP170(s):w:rA340(HG)
					TRP186(m):w:rG782(Ph)
					ARG93(m):w:rU949(SG)
					ASN129(s):w:rA540(Ph)
					ARG37(s):w:rU1500(Ph)
					cyc-LYS178(s):w:rG416(Rb)
					SER90(s):w:rG795(HG)
					THR13(s):w:rG863(Ph)
					ARG10(m):w:rC53(Ph)
					LYS209(m):w:rA1732(SG)
					ASP66(s):w:rU2457(SG)
					GLU18(m):w:rG2312(Rb)
					cyc-THR62(m):w:rC2317(Ph)
					cyc-LYS94(s):w:rA158(Ph)
					THR2(s):w:rA2353(Ph)
					cyc-ARG80(s):w:rG1802(Ph)
					LYS41(m):w:rC2037(Ph)
					cyc-ALA116(m):w:rA524(SG)
					LEU73(m):w:rA1287(HG)
					cyc-LYS48(s):w:rC2431(SG)
					PRO127(m):w:rA843(Ph)
					GLY12(m):w:rU2807(SG)
					cyc-ARG55(m):w:rG458(Ph)
					ARG248(s):w:rC2548(SG)
					VAL197(m):w:rG877(HG)
					HIS69(m):w:rC764(SG)
					ALA89(m):w:rA643(Ph)
					GLY66(m):w:rU1359(SG)
					ALA43(m):w:rA148(SG)
					LYS182(s):w:rA226(SG)
					LYS125(s):w:rG1327(Ph)
					LYS57(m):w:rU1139(Rb)
					LYS3(m):w:rG1676(SG)
					GLY2(m):w:rA846(Ph)
					ALA4(m):w:rA2521(Ph)
					cyc-ASP32(s):w:rG223(Ph)
					VAL33(m):w:rG775(Ph)
					LEU150(m):w:rU623(Ph)
					ASN12(s):w:rU862(Ph)
					ARG155(m):w:rA1088(WC)
					GLU181(s):w:rA227(SG)
					GLY240(m):w:rU2610(SG)
					TYR71(m):w:rA2677(Ph)
					ASN219(s):w:rU675(WC)
					GLY127(m):w:rG814(SG)
					LYS1(m):w:rG2520(Ph)
					cyc-LYS5(m):w:rC1675(SG)
					SER10(s):w:rG1055(HG)
					ARG69(s):w:rU1264(Ph)
					cyc-GLY1(m):w:rC2273(Ph)
					ARG2(m):w:rC2273(Ph)
					THR68(s):w:rU567(Ph)
					GLY39(m):w:rG2582(SG)
					VAL164(m):w:rA907(Ph)
					LYS11(m):w:rU777(WC)
					LYS193(s):w:rG393(Ph)
					GLN254(s):w:rA1733(SG)
					LYS85(s):w:rA476(Ph)
					ARG187(s):w:rU1310(HG)
					ILE174(m):w:rA1313(WC)
					VAL55(m):w:rA2468(Rb)
					GLU50(s):w:rG760(WC)
					cyc-ARG85(s):w:rU391(Ph)
					ASP156(m):w:rG2567(Ph)
					LYS118(m):w:rG21(SG)
					ARG79(s):w:rG765(Ph)
					ARG45(m):w:rU1473(WC)
					SER79(m):w:rG1707(Ph)
					ASP305(m):w:rC2718(Ph)
					SER7(s):w:rU779(Ph)
					LYS125(s):w:rG1327(HG)
					ASN34(m):w:rG264(HG)
					cyc-GLU264(s):w:rG2715(SG)
					LYS13(s):w:rG1445(SG)
					LYS145(s):w:rA907(Ph)
					GLU10(m):w:rG1087(Ph)
					ARG223(m):w:rC2035(Ph)
					ASP47(m):w:rU1473(WC)
					cyc-LYS30(m):w:rU864(Ph)
					SER10(s):w:rA1057(Ph)
					SER2(m):w:rG2295(WC)
					LYS79(s):w:rG868(SG)
					SER34(s):w:rU2756(Ph)
					GLU103(s):w:rA1470(SG)
					ASN174(m):w:rC1652(SG)
					THR12(m):w:rG644(WC)
					HIS101(s):w:rC491(SG)
					ARG43(s):w:rG1438(SG)
					cyc-PHE160(m):w:rG181(SG)
					cyc-LYS224(s):w:rA2038(HG)
					LYS19(m):w:rC899(Ph)
					VAL113(m):w:rA708(WC)
					ASN67(m):w:rC2065(SG)
					ARG175(s):w:rG1269(Ph)
					GLY86(m):w:rG456(Ph)
					ASN30(s):w:rU1096(SG)
					LYS2(m):w:rG1415(Ph)
					cyc-LYS13(s):w:rG54(HG)
					ASP46(s):w:rC1687(Ph)
					ASN43(s):w:rG219(Ph)
					LYS51(s):w:rC2432(Rb)
					LYS64(m):w:rU2458(SG)
					LYS54(s):w:rG219(SG)
					ASP59(m):w:rU2461(Ph)
					ARG42(m):w:rU391(WC)
					cyc-THR62(m):w:rC2317(Ph)
					ARG84(m):w:rC2319(HG)
					cyc-ARG38(s):w:rU396(Ph)
					ARG29(m):w:rA2434(Ph)
					LYS34(s):w:rG2451(Ph)
					ARG17(m):w:rG7(Ph)
					cyc-SER60(s):w:rC119(SG)
					TYR150(s):w:rG32(SG)
					cyc-HIS146(s):w:rG49(Rb)
					ALA147(m):w:rG58(SG)
					cyc-ASN40(s):w:rC29(Ph)
					ARG28(s):w:rC10(Ph)
					HIS146(m):w:rA34(SG)
					ARG17(s):w:rG865(SG)
					cyc-ARG2(s):w:rG878(HG)
					cyc-ARG2(s):w:rG871(HG)
					ARG235(s):w:rA1941(HG)
					SER110(s):w:rC1856(Ph)
					SER20(s):w:rC1870(Ph)
					cyc-SER230(ms):w:rC1899(SG)
					ASN174(s):w:rA857(Ph)
					PRO141(m):w:rC1876(Ph)
					LYS175(s):w:rG1848(Ph)
					GLN7(s):w:rG2272(SG)
					ARG17(s):w:rG865(SG)
					cyc-ARG190(s):w:rU1883(Ph)
					GLY202(m):w:rA2633(Ph)
					TYR23(m):w:rC1872(WC)
					LYS211(s):w:rU2117(Ph)
					LYS298(m):w:rC2765(SG)
					THR263(m):w:rU2807(SG)
					LYS306(m):w:rU2837(WC)
					ARG310(s):w:rC2672(Ph)
					THR206(s):w:rG2716(Ph)
					GLN2(s):w:rG2609(HG)
					GLU22(s):w:rU2837(SG)
					cyc-GLY337(m):w:rU2756(Ph)
					TYR259(s):w:rC2844(SG)
					ARG233(s):w:rA1737(Ph)
					GLN254(s):w:rA2089(SG)
					GLN253(m):w:rU2655(SG)
					LYS222(s):w:
					GLN261(m):w:rG2809(Ph)
					cyc-TYR87(s):w:rC2672(SG)
					ASP305(s):w:rC2718(Ph)
					GLN212(s):w:rA1732(Rb)
					LYS173(s):w:rA1345(HG)
					GLU217(s):w:rG672(HG)
					GLU217(ms):w:rC676(SG)
					LYS93(s):w:rA761(WC)
					ARG78(s):w:rG475(Ph)
					ARG98(m):w:rA449(HG)
					ARG98(s):w:rG1351(Ph)
					GLY86(m):w:rA455(Ph)
					PRO91(m):w:rU645(SG)
					ASP104(s):w:rG680(HG)
					ARG246(s):w:rG678(Ph)
					cyc-HIS69(m):w:rU1359(Ph)
					GLU50(m):w:rA894(HG)
					ARG182(m):w:rG448(Ph)
					ASP74(s):w:rG475(SG)
					ASP101(s):w:rU664(Rb)
					GLN151(s):w:rG326(Ph)
					cyc-GLU106(s):w:rG656(SG)
					cyc-GLN178(s):w:rC1305(Ph)
					cyc-GLN178(s):w:rG452(Ph)
					cyc-ARG140(s):w:rC29(Ph)
					LEU108(m):w:rA2702(WC)
					LYS57(s):w:rA1117(Ph)
					TRP34(m):w:rA2793(SG)
					GLU90(s):w:rC260(HG)
					PHE88(m):w:rU1003(SG)
					ALA13(m):w:rA1006(Ph)
					cyc-ASN96(m):w:rU1056(Ph)
					ARG124(m):w:rC1004(Ph)
					LYS150(s):w:rG1135(Ph)
					LYS27(s):w:rC2519(Ph)
					TYR57(s):w:rC1243(Ph)
					GLU28(s):w:rC1103(Ph)
					ASN126(s):w:rC1245(Ph)
					ASN142(m):w:rA2675(Ph)
					ARG95(s):w:rC534(Ph)
					ARG43(m):w:rG2582(SG)
					LYS30(s):w:rU1992(SG)
					cyc-HIS44(m):w:rC2036(SG)
					GLU13(s):w:rC2036(SG)
					GLY85(m):w:rC2720(SG)
					cyc-LYS78(s):w:rA1742(SG)
					LYS89(s):w:rG2722(Ph)
					THR40(s):w:rG2713(Ph)
					ASN20(m):w:rC925(Ph)
					ARG21(m):w:rC763(HG)
					ARG21(s):w:rU1041(Ph)
					LYS5(s):w:rG1354(HG)
					GLY14(m):w:rG1295(Ph)
					cyc-ASP32(s):w:rG223(Ph)
					ARG6(m):w:rC906(HG)
					LYS37(m):w:rG918(SG)
					GLU98(s):w:rC687(WC)
					GLU98(s):w:rG661(HG)
					cyc-GLY50(m):w:rG2453(Ph)
					THR12(s):w:rA1294(Ph)
					cyc-ASP70(s):w:rA700(WC)
					cyc-HIS41(m):w:rA926(SG)
					ASN20(s):w:rC925(Ph)
					GLN7(s):w:rA1296(Ph)
					ALA61(m):w:rG697(WC)
					SER51(s):w:rG431(Rb)
					SER83(m):w:rG2275(SG)
					ALA192(m):w:rU391(SG)
					THR75(s):w:rC1864(Ph)
					cyc-ARG188(s):w:rC156(HG)
					TRP149(m):w:rU434(Ph)
					LYS79(s):w:
					LYS127(s):w:rU402(Ph)
					cyc-ASP135(s):w:rG135(SG)
					cyc-LYS84(s):w:rG390(Ph)
					THR92(ms):w:rG389(SG)
					cyc-ARG188(s):w:rC155(HG)
					ARG168(s):w:rG432(Ph)
					ARG76(m):w:rC1864(Ph)
					PRO43(m):w:rU263(SG)
					THR92(m):w:rG390(SG)
					ARG90(m):w:rG388(SG)
					THR92(m):w:rG390(Rb)
					ASP19(s):w:rA2369(Ph)
					TYR20(m):w:rA2368(HG)
					GLY76(m):w:rG50(Ph)
					GLY76(m):w:rG50(HG)
					ASP103(s):w:rG7(Ph)
					VAL8(m):w:
					VAL111(m):w:rG709(SG)
					cyc-GLU42(ms):w:rA746(SG)
					THR39(s):w:rC936(Ph)
					cyc-ASP28(s):w:rA708(SG)
					SER1(s):w:rA654(SG)
					ASP80(s):w:rA659(Ph)
					GLY22(m):w:rG710(Ph)
					ARG115(s):w:rG722(SG)
					cyc-GLU42(m):w:rA746(Ph)
					THR84(ms):w:rA659(Ph)
					GLN88(s):w:rG1800(SG)
					LYS83(m):w:rG792(SG)
					ASP124(m):w:rG800(SG)
					ASP124(s):w:rC1594(HG)
					LYS72(s):w:rU2386(SG)
					SER3(s):w:rU2297(Ph)
					PRO45(m):w:rG2365(SG)
					GLY9(m):w:rG2304(Ph)
					SER2(ms):w:rC2296(HG)
					LYS29(m):w:rG525(Ph)
					SER24(m):w:rU2052(Ph)
					GLY1(m):w:rG21(Ph)
					LYS118(m):w:rC523(SG)
					ARG125(m):w:rG1430(Ph)
					VAL119(m):w:rG23(Ph)
					ASP76(s):w:rC2086(SG)
					cyc-ARG67(s):w:rC1508(Ph)
					LYS107(s):w:rG97(SG)
					GLU106(ms):w:rG97(WC)
					SER1(m):w:rG446(Ph)
					ARG38(m):w:rA305(Ph)
					ARG89(s):w:rG336(Ph)
					THR19(s):w:rU2721(SG)
					THR58(m):w:rA106(SG)
					GLU62(s):w:rG105(SG)
					ARG50(s):w:rC57(Ph)
					cyc-ARG55(s):w:rC73(Ph)
					cyc-ASP50(s):w:rG84(SG)
					LYS47(m):w:rG84(SG)
					cyc-ASN12(s):w:rC1068(SG)
					HIS14(m):w:rA85(Ph)
					LYS133(m):w:rC98(SG)
					cyc-GLU134(s):w:rU97(WC)
					ARG18(m):w:rU2042(Ph)
					ARG8(s):w:rU2904(SG)
					ARG61(s):w:rA2743(Ph)
					cyc-ARG18(s):w:rA2727(SG)
					HIS40(m):w:rA2905(Ph)
					GLU56(m):w:rC1400(SG)
					ASP162(ms):w:rA540(SG)
					ARG169(s):w:rA1329(WC)
					GLY156(m):w:rG1260(WC)
					GLY176(m):w:rU1326(SG)
					ARG147(m):w:rG622(Ph)
					ALA173(m):w:rC1268(Ph)
					cyc-ARG115(s):w:rU1266(SG)
					LYS208(m):w:rA1317(Ph)
					SER140(ms):w:rA1356(Ph)
					cyc-GLY167(m):w:rG1089(SG)
					GLN149(s):w:rG1071(Ph)
					ARG138(m):w:rA639(Ph)
					cyc-ARG10(m):w:rA796(SG)
					ALA50(m):w:rU1654(WC)
					ARG13(m):w:rA819(SG)
					HIS33(s):w:rC1651(Ph)
					LYS48(s):w:rG1600(Ph)
					TYR48(s):w:rA773(Ph)
					CYS34(m):w:rC774(Ph)
					ALA3(m):w:rC778(SG)
					CYS22(m):w:rG50(SG)
					THR14(s):w:rG1416(Ph)
					THR15(m):w:rU777(HG)
					TYR48(s):w:rC774(Ph)
					GLY40(m):w:rC1462(Rb)
					ARG20(s):w:rA119(Ph)
					LYS44(s):w:rG181(Ph)
					******************** pdb1k8w.hb2 ********************
					TYR137(s):w:rG412(Ph)
					HIS43(s):w:rG412(Ph)
					cyc-LYS130(m):w:rG408(Ph)
					ARG141(s):w:rC411(WC)
					TYR179(s):w:rU409(Ph)
					LYS130(m):w:rG407(Ph)
					cyc-LYS176(m):w:rU409(Ph)
					cyc-LYS130(s):w:rU409(WC)
					ARG307(s):w:rC417(Ph)
					ARG151(s):w:rG408(Ph)
					LYS135(s):w:rC415(Ph)
					******************** pdb1knz.hb2 ********************
					cyc-ASN102(s):w:rC5(WC)
					cyc-ASN84(s):w:rG3(WC)
					cyc-ASN102(s):w:rC5(WC)
					cyc-ASN84(s):w:rG3(WC)
					cyc-ASN84(s):w:rG3(WC)
					cyc-ARG83(s):w:rA4(Ph)
					PRO130(m):w:rG3(Ph)
					PRO130(m):w:rG3(Ph)
					******************** pdb1lng.hb2 ********************
					cyc-LYS72(m):w:rG163(Ph)
					HIS57(s):w:rG217(SG)
					LYS19(s):w:rG168(HG)
					LYS51(s):w:rC208(Ph)
					cyc-LYS19(s):w:rG167(HG)
					LYS77(s):w:rC161(Ph)
					cyc-MET1(m):w:rU164(SG)
					cyc-ASN71(s):w:rU162(Ph)
					GLU23(s):w:rU159(Ph)
					******************** pdb1m5k.hb2 ********************
					LEU17(m):w:rG39(WC)
					GLU19(s):w:rU38(HG)
					ILE93(m):w:rC42(WC)
					GLU19(s):w:rA36(WC)
					******************** pdb1mji.hb2 ********************
					ASP156(s):w:rC57(SG)
					LYS67(m):w:rC43(Ph)
					LYS67(m):w:rC43(Ph)
					ASP156(m):w:rC28(SG)
					GLU35(s):w:rC30(Ph)
					ASP126(m):w:rC30(SG)
					******************** pdb1n35.hb2 ********************
					PRO799(m):w:rG1275(Ph)
					SER688(m):w:rC1286(SG)
					GLN820(m):w:rG1274(Ph)
					LYS803(s):w:rG1274(Ph)
					ARG1174(s):w:rC1290(Ph)
					******************** pdb1o0b.hb2 ********************
					ASP319(m):w:rA913(Ph)
					ARG545(s):w:rC927(Ph)
					GLU323(s):w:rC925(SG)
					cyc-GLN996(m):w:rA976(SG)
					ILE193(m):w:rC974(WC)
					cyc-GLU323(s):w:rG910(SG)
					SER326(s):w:rG924(SG)
					cyc-ASP235(s):w:rG903(SG)
					ASP235(s):w:rG904(SG)
					cyc-ASP319(s):w:rC969(SG)
					ARG312(m):w:rG923(SG)
					ASP319(s):w:rU906(Rb)
					GLU323(m):w:rC911(SG)
					ARG312(m):w:rC912(SG)
					******************** pdb1ooa.hb2 ********************
					VAL251(m):w:rU21(Ph)
					LYS241(m):w:rG23(WC)
					CYS59(m):w:rC12(Ph)
					cyc-TYR57(s):w:rA9(Ph)
					GLY66(m):w:rG18(Ph)
					LYS249(s):w:rG22(Ph)
					CYS59(m):w:rA10(Ph)
					ASN244(m):w:rG8(WC)
					cyc-ARG56(s):w:rG19(Ph)
					******************** pdb1r3e.hb2 ********************
					HIS43(s):w:rG412(Ph)
					ARG141(s):w:rC411(WC)
					THR24(s):w:rA413(Ph)
					ASP30(s):w:rC415(WC)
					VAL41(m):w:rC415(SG)
					******************** pdb1rpu.hb2 ********************
					GLN107(m):w:rG13(SG)
					LYS60(s):w:rA11(Ph)
					THR122(s):w:rA11(SG)
					TYR73(s):w:rC1(Ph)
					******************** pdb1sds.hb2 ********************
					ALA90(m):w:rG208(SG)
					ALA90(m):w:rG208(SG)
					ASN32(s):w:rG211(SG)
					LYS29(s):w:rG209(HG)
					ALA90(m):w:rG208(SG)
					cyc-LYS53(m):w:rU210(WC)
					ALA90(m):w:rG208(SG)
					GLN25(s):w:rG213(SG)
					LYS29(s):w:rG209(HG)
					cyc-GLU55(s):w:rG215(SG)
					ALA90(m):w:rG208(SG)
					cyc-GLN25(s):w:rG213(SG)
					******************** pdb1sj3.hb2 ********************
					TYR13(s):w:rC152(Ph)
					LYS50(m):w:rG158(Ph)
					GLU19(s):w:rA148(WC)
					******************** pdb1u0b.hb2 ********************
					cyc-ARG318(m):w:rU39(Ph)
					GLY166(m):w:rU73(Ph)
					******************** pdb1wmq.hb2 ********************
					LEU39(m):w:rU1(WC)
					TYR126(m):w:rU3(HG)
					cyc-GLU137(s):w:rG5(WC)
					TYR126(m):w:rU3(HG)
					LEU39(m):w:rU1(WC)
					THR128(s):w:rU3(WC)
					******************** pdb1ytu.hb2 ********************
					ARG140(s):w:rA1(SG)
					ARG380(s):w:rA1(Ph)
					******************** pdb1yvp.hb2 ********************
					LYS133(s):w:rA10(WC)
					LEU253(m):w:rG9(WC)
					cyc-GLU256(s):w:rC7(SG)
					cyc-LYS170(s):w:rG9(Rb)
					cyc-ARG146(m):w:rG4(Ph)
					ASN284(s):w:rC7(WC)
					LEU253(m):w:rG9(WC)
					GLY145(m):w:rU6(Ph)
					MET143(m):w:rC7(Ph)
					GLN130(s):w:rG9(WC)
					LEU148(m):w:rG5(Ph)
					GLY176(m):w:rA10(SG)
					ASP439(s):w:rA10(Ph)
					GLY145(m):w:rU6(Ph)
					LYS108(s):w:rG4(SG)
					SER100(m):w:rG5(Ph)
					LEU148(m):w:rG5(Ph)
					ARG146(s):w:rC5(HG)
					ASN284(s):w:rC7(WC)
					cyc-LYS170(s):w:rG9(Rb)
					ASN175(m):w:rG5(SG)
					ARG255(s):w:rU6(Ph)
					cyc-ARG283(s):w:rU6(SG)
					******************** pdb1yyk.hb2 ********************
					LYS203(m):w:rU19(Ph)
					******************** pdb1zh5.hb2 ********************
					LYS148(s):w:rU7(Ph)
					ASN29(s):w:rU9(Rb)
					LYS105(s):w:rG2(Ph)
					cyc-ILE140(m):w:rU8(Ph)
					LYS105(s):w:rG2(Ph)
					LYS105(m):w:rU1(SG)
					SER112(s):w:rU1(WC)
					ASN56(s):w:rU9(Ph)
					ASN29(s):w:rU7(Ph)
					SER112(s):w:rU1(WC)
					LYS105(m):w:rU1(SG)
					ARG144(s):w:rU8(Ph)
					ARG60(s):w:rU9(Ph)
					ARG32(s):w:rU8(Ph)
					******************** pdb2ann.hb2 ********************
					SER44(m):w:rA11(SG)
					LEU41(m):w:rC16(WC)
					******************** pdb2asb.hb2 ********************
					LYS305(m):w:rC6(Ph)
					PRO274(m):w:rC4(WC)
					ASP296(ms):w:rA7(WC)
					LYS254(s):w:rC4(Ph)
					******************** pdb2b3j.hb2 ********************
					cyc-GLU45(s):w:rC35(Ph)
					cyc-GLU72(s):w:rG37(SG)
					cyc-GLU45(s):w:rC35(Ph)
					cyc-ASP103(m):w:rU33(WC)
					SER120(m):w:rC40(Ph)
					GLU45(s):w:rC35(Ph)
					HIS124(s):w:rA38(SG)
					LYS106(s):w:rU39(WC)
					HIS53(s):w:rC35(Ph)
					HIS53(s):w:rC35(Ph)
					HIS53(s):w:rC35(Ph)
					LYS106(s):w:rU39(WC)
					ARG94(s):w:rC35(Ph)
					******************** pdb2bh2.hb2 ********************
					SER26(m):w:rU1955(HG)
					ARG33(s):w:rG1954(HG)
					cyc-GLY89(m):w:rU1940(SG)
					GLN91(s):w:rU1940(SG)
					ARG261(s):w:rG1935(Rb)
					GLU344(s):w:rA1937(SG)
					ARG366(m):w:rA1938(Ph)
					cyc-ARG33(s):w:rG1954(HG)
					GLN91(s):w:rU1940(SG)
					cyc-ARG132(s):w:rC1942(WC)
					TYR137(m):w:rA1932(WC)
					ARG261(s):w:rG1935(Ph)
					GLY316(m):w:rA1937(WC)
					ARG261(s):w:rG1935(Ph)
					ARG366(m):w:rA1938(Ph)
					cyc-GLY89(m):w:rU1940(SG)
					******************** pdb2db3.hb2 ********************
					ARG403(s):w:rU4(SG)
					ASP412(s):w:rU5(SG)
					GLY408(m):w:rU5(SG)
					ASP412(s):w:rU5(SG)
					ASP412(s):w:rU5(SG)
					SER568(s):w:rU2(WC)
					ARG500(m):w:rU3(Ph)
					LYS499(s):w:rU4(Ph)
					ASP412(s):w:rU5(SG)
					cyc-LYS499(s):w:rU3(Ph)
					ARG500(m):w:rU3(Ph)
					ARG403(s):w:rU4(SG)
					THR356(m):w:rU7(Ph)
					GLY408(m):w:rU4(WC)
					ARG500(m):w:rU3(Ph)
					SER568(s):w:rU2(WC)
					GLY408(m):w:rU5(SG)
					ARG500(m):w:rU3(Ph)
					ARG328(s):w:rU7(Ph)
					LYS499(s):w:rU4(Ph)
					******************** pdb2dlc.hb2 ********************
					ASN162(s):w:rG570(Ph)
					******************** pdb2f8k.hb2 ********************
					GLY497(m):w:rG8(Ph)
					LYS461(m):w:rU0(HG)
					LEU496(m):w:rU7(Ph)
					******************** pdb2g4b.hb2 ********************
					ASP194(m):w:rU4(WC)
					******************** pdb2gxb.hb2 ********************
					TYR177(s):w:rG2(SG)
					ARG174(m):w:rG4(SG)
					TYR177(s):w:rG2(SG)
					cyc-THR191(s):w:rG2(Ph)
					******************** pdb2hvy.hb2 ********************
					THR267(m):w:rU4(SG)
					PRO58(m):w:rC19(Ph)
					GLU64(s):w:rC17(SG)
					******************** pdb2hyi.hb2 ********************
					GLU191(s):w:rU3(SG)
					ARG288(m):w:rU2(Ph)
					ASP335(m):w:rU2(SG)
					LYS287(s):w:rU3(Ph)
					cyc-ASN285(m):w:rU1(WC)
					ARG288(m):w:rU2(Ph)
					GLU191(s):w:rU3(SG)
					ASP335(m):w:rU2(SG)
					cyc-LYS287(s):w:rU2(Ph)
					******************** pdb2i82.hb2 ********************
					cyc-GLY159(m):w:rA1207(Ph)
					LYS384(m):w:rG1306(SG)
					VAL360(m):w:rA1307(Rb)
					ARG62(s):w:rA1214(WC)
					PRO36(m):w:rA1214(WC)
					LYS84(m):w:rG1206(SG)
					ARG362(s):w:rA1314(WC)
					GLY459(m):w:rA1307(Ph)
					cyc-ARG388(s):w:rC1317(SG)
					cyc-SER461(s):w:rU1309(Ph)
					ARG479(s):w:rG1310(HG)
					LYS684(m):w:rG1406(SG)
					VAL660(m):w:rG1406(SG)
					ARG662(s):w:rA1414(WC)
					LYS984(m):w:rG1506(SG)
					GLN1025(s):w:rA1511(WC)
					******************** pdb2j0s.hb2 ********************
					ARG288(m):w:rU2(Ph)
					ASP335(m):w:rU2(SG)
					******************** pdb2jea.hb2 ********************
					ARG99(m):w:rA402(Ph)
					******************** pdb2jlu.hb2 ********************
					cyc-PRO363(m):w:rA1(SG)
					LEU429(m):w:rA1(SG)
					LEU429(m):w:rA1(SG)
					LYS366(m):w:rG2(Ph)
					ASP409(s):w:rA3(Rb)
					******************** pdb2pjp.hb2 ********************
					ASN601(s):w:rG23(Ph)
					ARG543(s):w:rG19(Ph)
					cyc-ARG510(s):w:rU17(Rb)
					LEU582(m):w:rC20(Ph)
					ARG598(s):w:rU24(SG)
					GLY579(m):w:rC20(Ph)
					cyc-ARG510(s):w:rU17(Ph)
					******************** pdb2po1.hb2 ********************
					ARG96(s):w:rA402(Ph)
					GLU88(m):w:rA404(WC)
					GLU87(m):w:rA404(SG)
					ARG97(m):w:rA402(Ph)
					GLY135(m):w:rA404(Ph)
					******************** pdb2q66.hb2 ********************
					ARG186(m):w:rA5(WC)
					ASP295(s):w:rA3(WC)
					VAL141(m):w:rA4(Ph)
					CYS311(m):w:rA3(WC)
					ILE227(m):w:rA5(Ph)
					ASN226(s):w:rA3(SG)
					LYS377(m):w:rA4(WC)
					LYS145(s):w:rA5(Ph)
					cyc-ARG387(s):w:rA3(Ph)
					cyc-GLN294(s):w:rA3(Ph)
					ASP138(m):w:rA4(HG)
					******************** pdb2qux.hb2 ********************
					LYS58(s):w:rA6(SG)
					ALA49(m):w:rA11(Ph)
					GLN19(s):w:rG16(HG)
					ARG54(s):w:rU12(Ph)
					LYS58(s):w:rG16(Ph)
					cyc-THR81(s):w:rU12(WC)
					ARG54(s):w:rA6(Ph)
					ALA49(m):w:rA11(Ph)
					ARG54(s):w:rU12(Ph)
					ALA49(m):w:rC5(Ph)
					ARG54(s):w:rA6(Rb)
					ALA49(m):w:rA11(Ph)
					ARG54(s):w:rU12(Ph)
					******************** pdb2r8s.hb2 ********************
					cyc-GLY26(m):w:rU131(SG)
					SER31(m):w:rU131(Ph)
					TYR49(s):w:rG129(SG)
					SER56(s):w:rC128(SG)
					SER60(s):w:rA196(SG)
					SER56(ms):w:rG129(Rb)
					SER91(m):w:rG174(SG)
					ARG61(m):w:rC197(Ph)
					TYR106(s):w:rU167(Ph)
					******************** pdb2rd2.hb2 ********************
					GLN234(s):w:rG904(SG)
					cyc-THR321(m):w:rC911(Rb)
					cyc-ARG545(s):w:rC927(Ph)
					SER326(s):w:rG924(SG)
					cyc-THR68(s):w:rA976(Rb)
					ASP319(m):w:rA913(Ph)
					ASP319(s):w:rC969(SG)
					ARG312(m):w:rG923(SG)
					GLU323(m):w:rC911(SG)
					ILE193(m):w:rC974(SG)
					cyc-GLU323(s):w:rG910(SG)
					******************** pdb2uwm.hb2 ********************
					GLU552(m):w:rG16(Ph)
					ARG559(m):w:rU26(SG)
					LYS565(m):w:rU26(Ph)
					GLU614(s):w:rG23(WC)
					GLU552(m):w:rG16(Ph)
					GLN618(s):w:rC25(Ph)
					ARG457(m):w:rG13(SG)
					TYR458(s):w:rG14(Ph)
					LEU595(m):w:rG23(HG)
					ALA596(m):w:rG23(Ph)
					******************** pdb2v3c.hb2 ********************
					LYS69(m):w:rU164(Rb)
					cyc-LYS71(s):w:rG204(Ph)
					cyc-SER394(s):w:rA195(WC)
					ASN96(ms):w:rG190(SG)
					ARG127(m):w:rC188(SG)
					SER394(s):w:rC196(WC)
					ARG15(m):w:rC158(Ph)
					******************** pdb2vnu.hb2 ********************
					cyc-ARG847(s):w:rA-2(HG)
					GLU700(s):w:rA-2(WC)
					SER291(s):w:rA-8(SG)
					SER698(m):w:rA-5(WC)
					LYS718(s):w:rA-2(WC)
					GLN892(s):w:rA-5(Ph)
					******************** pdb2vpl.hb2 ********************
					TYR213(s):w:rA44(Ph)
					LYS167(m):w:rG7(SG)
					ARG164(m):w:rA8(SG)
					TYR7(m):w:rC15(Ph)
					cyc-SER221(m):w:rU42(Ph)
					SER211(ms):w:rC43(SG)
					TYR213(s):w:rA44(Ph)
					LYS46(s):w:rC45(Ph)
					ARG164(m):w:rA8(SG)
					TYR7(m):w:rC15(Ph)
					ARG6(m):w:rU16(Ph)
					LYS2(m):w:rU41(Ph)
					SER221(m):w:rU42(Ph)
					******************** pdb2x1a.hb2 ********************
					cyc-TYR27(s):w:rG2(SG)
					TYR21(s):w:rG2(Ph)
					******************** pdb2xli.hb2 ********************
					cyc-THR174(s):w:rA19(Ph)
					******************** pdb2xnr.hb2 ********************
					GLY335(m):w:rU0(Rb)
					******************** pdb2xs2.hb2 ********************
					GLY46(m):w:rG3(Rb)
					THR73(m):w:rC6(Ph)
					LYS80(m):w:rU2(Rb)
					cyc-LYS116(m):w:rU5(Ph)
					LYS109(s):w:rG3(HG)
					LYS116(s):w:rU4(Ph)
					cyc-LYS116(s):w:rU5(Ph)
					GLN117(m):w:rU5(Ph)
					LYS80(s):w:rC6(Ph)
					******************** pdb2xzl.hb2 ********************
					ARG779(s):w:rU2(Ph)
					VAL463(m):w:rU5(Ph)
					******************** pdb2xzo.hb2 ********************
					LYS416(m):w:rU6(WC)
					ILE525(m):w:rU5(Ph)
					******************** pdb2zko.hb2 ********************
					ARG38(s):w:rA8(Ph)
					LYS41(s):w:rA8(Ph)
					ASP34(s):w:rG6(SG)
					ARG38(m):w:rG6(Ph)
					ASP39(s):w:rC7(Ph)
					ASP34(s):w:rG6(SG)
					LYS41(s):w:rA8(Ph)
					ASP39(s):w:rC7(Ph)
					ASP34(m):w:rC7(SG)
					ASP2(m):w:rU17(SG)
					ASP34(s):w:rU15(SG)
					ASP39(s):w:rG6(Ph)
					ASP34(m):w:rC7(SG)
					ASP34(s):w:rG6(SG)
					ASP2(s):w:rU17(Ph)
					ALA30(m):w:rG16(SG)
					ASP34(s):w:rG6(SG)
					ASP39(s):w:rG6(Ph)
					ASP34(s):w:rU15(SG)
					ASP2(m):w:rU17(SG)
					ASP2(s):w:rU17(Ph)
					******************** pdb2zue.hb2 ********************
					ARG545(s):w:rC941(Ph)
					ALA448(m):w:rA938(WC)
					LYS594(m):w:rC935(WC)
					LYS585(m):w:rC940(SG)
					GLU500(s):w:rA938(Rb)
					LYS488(m):w:rG906(SG)
					PHE499(m):w:rA938(SG)
					GLU32(m):w:rA920(HG)
					TYR506(s):w:rG924(Ph)
					GLU416(s):w:rG969(SG)
					MET588(s):w:rA937(Ph)
					******************** pdb3add.hb2 ********************
					LYS228(s):w:rC41(Ph)
					ASN80(s):w:rC72(HG)
					LYS138(m):w:rG69(HG)
					******************** pdb3adl.hb2 ********************
					LYS211(m):w:rC5(Ph)
					cyc-LYS210(s):w:rC5(SG)
					******************** pdb3agv.hb2 ********************
					ASP401(m):w:rA19(SG)
					ARG344(s):w:rA19(SG)
					ASP401(m):w:rA19(SG)
					******************** pdb3avx.hb2 ********************
					TYR1105(m):w:rA2007(Ph)
					******************** pdb3b0u.hb2 ********************
					cyc-THR174(ms):w:rA21(Ph)
					cyc-THR174(ms):w:rA21(Ph)
					GLU96(m):w:rA21(Ph)
					VAL38(m):w:rG19(SG)
					SER173(s):w:rG19(Ph)
					SER173(m):w:rG18(Rb)
					******************** pdb3bsn.hb2 ********************
					SER306(m):w:rC3(SG)
					MET219(m):w:rC5(SG)
					LYS115(s):w:rU1(Ph)
					MET221(m):w:rG6(SG)
					LEU165(m):w:rU1(SG)
					GLY218(m):w:rG6(Ph)
					MET192(m):w:rC4(Ph)
					SER112(m):w:rC4(Ph)
					GLN307(s):w:rC4(Rb)
					cyc-SER306(s):w:rG8(SG)
					ARG393(s):w:rG6(SG)
					LYS115(m):w:rG2(Ph)
					ASP114(s):w:rC3(Ph)
					SER112(s):w:rC4(Ph)
					ASP167(m):w:rU1(SG)
					******************** pdb3bt7.hb2 ********************
					ARG302(m):w:rG53(Ph)
					cyc-THR2(m):w:rU55(WC)
					GLU49(s):w:rA58(WC)
					SER303(ms):w:rG53(Ph)
					ASN186(s):w:rA62(SG)
					cyc-GLU49(m):w:rU55(WC)
					ARG51(m):w:rG57(SG)
					ARG302(m):w:rG53(Ph)
					ASN186(s):w:rC61(SG)
					cyc-THR2(s):w:rU55(Rb)
					GLU49(s):w:rG53(SG)
					******************** pdb3d2s.hb2 ********************
					cyc-ARG201(s):w:rG5(SG)
					GLU187(s):w:rG2(Rb)
					cyc-ARG201(s):w:rG5(SG)
					GLU187(s):w:rG2(Rb)
					ASP199(m):w:rG5(HG)
					cyc-ARG195(s):w:rU4(SG)
					cyc-ARG186(s):w:rC3(Ph)
					ASP199(m):w:rG5(HG)
					cyc-ARG186(s):w:rC3(Ph)
					******************** pdb3dd2.hb2 ********************
					HIS230(s):w:rA15(HG)
					LYS236(s):w:rA18(WC)
					VAL163(m):w:rA15(Ph)
					ASP100(s):w:rA9(Ph)
					ARG233(s):w:rA15(HG)
					******************** pdb3egz.hb2 ********************
					GLU214(s):w:rA36(WC)
					TYR208(s):w:rC40(Ph)
					LYS283(s):w:rC40(Ph)
					LYS245(m):w:rG46(Ph)
					******************** pdb3eqt.hb2 ********************
					THR575(m):w:rG3(Rb)
					ARG654(s):w:rC6(Ph)
					ARG636(s):w:rC2(HG)
					VAL596(m):w:rG1(HG)
					LYS602(m):w:rC8(Rb)
					LYS634(s):w:rC2(Ph)
					******************** pdb3er9.hb2 ********************
					VAL46(m):w:rU601(SG)
					******************** pdb3ex7.hb2 ********************
					GLU191(s):w:rU3(SG)
					LYS287(s):w:rU3(Ph)
					ARG288(m):w:rU2(Ph)
					******************** pdb3fht.hb2 ********************
					GLN256(s):w:rU5(Rb)
					HIS253(s):w:rU3(SG)
					GLN256(s):w:rU5(Rb)
					LYS344(m):w:rU2(Ph)
					LYS344(m):w:rU2(Ph)
					******************** pdb3foz.hb2 ********************
					ASN163(m):w:rC40(Ph)
					ASP242(m):w:rA35(SG)
					cyc-SER43(s):w:rA37(SG)
					LYS113(s):w:rU32(SG)
					******************** pdb3g9y.hb2 ********************
					ASP68(s):w:rG2(WC)
					cyc-ASN76(s):w:rU4(WC)
					cyc-ARG81(m):w:rG2(WC)
					ASN86(s):w:rG3(SG)
					******************** pdb3gpq.hb2 ********************
					LEU108(m):w:rA1(Rb)
					GLY112(m):w:rA2(Rb)
					LEU108(m):w:rA1(Rb)
					******************** pdb3hjw.hb2 ********************
					HIS80(m):w:rG42(SG)
					GLU324(m):w:rC4(Ph)
					ARG146(s):w:rG15(SG)
					TYR182(s):w:rG9(Ph)
					******************** pdb3iev.hb2 ********************
					TYR276(s):w:rC1539(HG)
					ASN243(m):w:rU1532(WC)
					LEU277(m):w:rC1536(HG)
					LYS252(m):w:rA1534(Ph)
					LEU256(m):w:rC1535(WC)
					******************** pdb3k49.hb2 ********************
					cyc-GLN593(s):w:rU9(HG)
					LYS819(m):w:rC1(HG)
					TYR731(s):w:rA6(SG)
					cyc-GLU779(s):w:rG4(WC)
					******************** pdb3ks8.hb2 ********************
					cyc-SER261(m):w:rG17(Ph)
					CYS264(s):w:rA18(Ph)
					ILE329(m):w:rA18(HG)
					cyc-SER261(m):w:rC17(Ph)
					ILE329(m):w:rU18(HG)
					******************** pdb3m7n.hb2 ********************
					cyc-ASP180(s):w:rC5(SG)
					ARG96(m):w:rC3(Ph)
					cyc-ILE79(m):w:rC3(WC)
					cyc-ARG137(m):w:rC6(Ph)
					ASP95(s):w:rC6(HG)
					cyc-ILE79(m):w:rC3(WC)
					ASP186(s):w:rC6(Ph)
					******************** pdb3mdg.hb2 ********************
					cyc-GLU55(s):w:rG3(WC)
					SER58(m):w:rU4(SG)
					THR102(s):w:rA5(HG)
					******************** pdb3mj0.hb2 ********************
					TYR681(s):w:rC8(Ph)
					******************** pdb3mxh.hb2 ********************
					TYR13(s):w:rC664(Ph)
					******************** pdb3nmr.hb2 ********************
					cyc-SER178(m):w:rU2(Ph)
					******************** pdb3nnc.hb2 ********************
					ARG148(s):w:rG3(SG)
					THR154(s):w:rG5(WC)
					cyc-SER178(ms):w:rU2(Ph)
					******************** pdb3o7v.hb2 ********************
					LYS333(m):w:rU13(WC)
					GLY378(m):w:rU13(WC)
					TYR345(s):w:rC12(SG)
					******************** pdb3o8c.hb2 ********************
					LYS372(ms):w:rU3(Ph)
					LYS551(m):w:rU7(WC)
					cyc-THR416(s):w:rU5(Ph)
					VAL256(m):w:rU7(Ph)
					ALA233(m):w:rU6(Ph)
					TRP501(s):w:rU7(HG)
					******************** pdb3oin.hb2 ********************
					VAL153(m):w:rA8(SG)
					cyc-THR127(s):w:rA8(HG)
					ARG151(m):w:rA9(SG)
					******************** pdb3ovb.hb2 ********************
					ASN292(s):w:rA32(WC)
					cyc-THR130(s):w:rC34(WC)
					GLU96(s):w:rA32(HG)
					ARG310(s):w:rC21(SG)
					ASP291(m):w:rG1(SG)
					ARG129(s):w:rC31(Ph)
					ASP291(s):w:rC33(SG)
					PRO295(m):w:rG2(SG)
					ASN229(s):w:rC31(SG)
					ASP291(s):w:rC33(SG)
					ARG302(s):w:rA3(Ph)
					GLU96(s):w:rA32(HG)
					MET345(m):w:rA16(HG)
					ARG302(s):w:rA3(Ph)
					ASN225(m):w:rC31(Ph)
					ALA163(m):w:rC33(Ph)
					TYR165(s):w:rG2(SG)
					ASP291(m):w:rG1(SG)
					ASP291(s):w:rC33(SG)
					ASN225(m):w:rC31(Ph)
					******************** pdb3pew.hb2 ********************
					cyc-THR218(s):w:rU5(SG)
					LYS341(m):w:rU2(Ph)
					cyc-LYS340(s):w:rU2(Ph)
					******************** pdb3pf4.hb2 ********************
					cyc-ASP25(m):w:rU3(HG)
					PRO58(m):w:rC2(WC)
					cyc-ASP25(m):w:rU3(WC)
					GLY57(m):w:rC2(HG)
					LYS13(s):w:rU4(WC)
					******************** pdb3q0q.hb2 ********************
					LYS956(m):w:rG2(SG)
					GLN920(m):w:rU3(SG)
					cyc-GLN927(s):w:rU3(HG)
					******************** pdb3qg9.hb2 ********************
					GLN329(s):w:rC6(Rb)
					TYR501(s):w:rG2(Ph)
					ARG288(s):w:rU8(Rb)
					SER553(s):w:rU1(Rb)
					GLU412(m):w:rU3(SG)
					ASN325(s):w:rC5(SG)
					cyc-GLU457(s):w:rG2(WC)
					******************** pdb3qrp.hb2 ********************
					cyc-ASN102(s):w:rU5(WC)
					ALA109(m):w:rG16(Ph)
					ARG129(s):w:rG19(Ph)
					ARG129(s):w:rG18(Ph)
					ARG194(m):w:rG20(Ph)
					HIS26(s):w:rG21(Ph)
					cyc-GLN170(s):w:rC6(Ph)
					cyc-GLN172(s):w:rG4(WC)
					ARG113(s):w:rG21(HG)
					TRP125(s):w:rG18(Ph)
					ARG113(s):w:rG18(HG)
					******************** pdb3r2d.hb2 ********************
					TYR3(m):w:rA12(Rb)
					TYR114(s):w:rG9(SG)
					ARG2(s):w:rU7(Ph)
					LYS36(m):w:rG10(SG)
					LYS41(m):w:rG9(Ph)
					******************** pdb3r9w.hb2 ********************
					LEU277(m):w:rC1536(HG)
					cyc-ASN243(m):w:rG1530(SG)
					LEU256(m):w:rC1535(WC)
					******************** pdb3rw6.hb2 ********************
					ASN156(s):w:rC49(SG)
					ARG276(m):w:rA13(SG)
					SER193(m):w:rU34(SG)
					ARG276(m):w:rA13(SG)
					SER193(m):w:rU34(SG)
					******************** pdb3sqw.hb2 ********************
					GLY276(m):w:rU5(WC)
					ASP528(m):w:rU3(Ph)
					SER535(s):w:rU3(Ph)
					cyc-ARG271(s):w:rU4(WC)
					******************** pdb3t5n.hb2 ********************
					THR178(s):w:rC5(Ph)
					LEU109(m):w:rA3(WC)
					ASN245(m):w:rC5(Ph)
					ARG300(s):w:rU4(WC)
					GLU304(s):w:rA3(WC)
					ARG323(s):w:rA3(SG)
					SER242(m):w:rC5(Ph)
					******************** pdb3ts2.hb2 ********************
					cyc-LYS45(s):w:rU12(SG)
					GLU89(s):w:rA13(WC)
					ARG85(s):w:rU7(WC)
					LYS102(s):w:rA11(SG)
					ARG85(s):w:rU7(WC)
					ASN141(s):w:rA23(WC)
					ARG50(m):w:rU9(Ph)
					cyc-ARG50(s):w:rC15(SG)
					ALA172(m):w:rG21(HG)
					ARG50(m):w:rU9(Ph)
					cyc-ARG123(s):w:rU7(Ph)
					LYS177(s):w:rG2(HG)
					LYS150(m):w:rG24(HG)
					SER77(s):w:rG10(WC)
					ALA172(m):w:rG21(HG)
					LYS102(m):w:rA11(SG)
					cyc-LYS160(m):w:rG21(WC)
					GLU89(s):w:rA13(WC)
					ASN48(s):w:rC15(Rb)
					******************** pdb3u2e.hb2 ********************
					ALA530(m):w:rG601(SG)
					ASP339(m):w:rG602(Ph)
					ARG470(s):w:rG601(Ph)
					GLU506(s):w:rG601(WC)
					ASP339(m):w:rG602(Ph)
					GLY504(m):w:rG601(HG)
					ALA530(m):w:rG601(SG)
					******************** pdb3u4m.hb2 ********************
					ARG164(m):w:rU2122(SG)
					cyc-THR168(m):w:rC2178(SG)
					SER221(ms):w:rA2176(Ph)
					LYS167(s):w:rG2120(SG)
					LYS167(s):w:rG2120(SG)
					GLY4(m):w:rC2175(Ph)
					TYR213(s):w:rC2178(Ph)
					LYS167(m):w:rG2121(SG)
					******************** pdb3vjr.hb2 ********************
					ASP100(s):w:rC32(SG)
					LYS121(s):w:rG1(HG)
					THR185(m):w:rC22(SG)
					******************** pdb3vyx.hb2 ********************
					ALA183(m):w:rC6(SG)
					ASN186(s):w:rG7(Ph)
					ALA183(m):w:rG7(SG)
					******************** pdb3wbm.hb2 ********************
					LYS16(m):w:rC12(Ph)
					ARG42(s):w:rC12(SG)
					cyc-ARG44(s):w:rG14(Ph)
					ARG42(s):w:rU17(SG)
					LYS16(s):w:rC19(HG)
					VAL19(m):w:rG2(Ph)
					TYR22(s):w:rU17(Ph)
					cyc-LYS16(s):w:rG14(HG)
					LYS16(s):w:rU22(WC)
					******************** pdb3zgz.hb2 ********************
					cyc-ASN168(s):w:rC74(SG)
					MET219(m):w:rC3(SG)
					ALA293(m):w:rA73(Ph)
					cyc-ARG418(s):w:rA73(HG)
					cyc-GLN425(ms):w:rC74(WC)
					ILE531(m):w:rG70(SG)
					MET536(m):w:rG71(SG)
					LYS711(s):w:rA15(Ph)
					GLU731(s):w:rA22(SG)
					cyc-LYS813(s):w:rU20(WC)
					cyc-GLN425(ms):w:rC74(WC)
					******************** pdb4afy.hb2 ********************
					GLU492(s):w:rG1(Ph)
					GLU492(s):w:rG1(Ph)
					ASP507(s):w:rG2(HG)
					SER567(s):w:rG2(SG)
					******************** pdb4al5.hb2 ********************
					cyc-GLN104(s):w:rA19(Ph)
					SER107(s):w:rA5(SG)
					ARG111(m):w:rG8(Ph)
					ARG119(s):w:rC10(Ph)
					CYS175(s):w:rG20(Ph)
					TYR176(s):w:rC21(Ph)
					******************** pdb4ato.hb2 ********************
					LYS61(s):w:rA3(Ph)
					cyc-ASN62(m):w:rU4(Ph)
					cyc-ASN62(s):w:rU5(Ph)
					SER65(s):w:rC18(Ph)
					GLN66(s):w:rC19(SG)
					LYS70(m):w:rA17(Ph)
					LYS70(m):w:rA17(Ph)
					ASN86(s):w:rA2(HG)
					cyc-LYS131(s):w:rC18(Ph)
					LYS134(s):w:rC19(Ph)
					cyc-LYS148(s):w:rG20(Ph)
					******************** pdb4bpb.hb2 ********************
					GLN349(m):w:rG9(SG)
					GLN349(s):w:rG3(SG)
					GLN349(s):w:rG9(SG)
					LYS861(s):w:rG1(Ph)
					TRP908(m):w:rC2(Ph)
					LYS909(m):w:rG3(Ph)
					******************** pdb4bw0.hb2 ********************
					LYS29(s):w:rG5(Ph)
					cyc-ASN33(s):w:rG5(HG)
					GLU89(ms):w:rA18(WC)
					******************** pdb4c8y.hb2 ********************
					GLY23(m):w:rU30(Ph)
					ARG30(s):w:rA29(SG)
					cyc-GLY40(m):w:rG26(SG)
					cyc-ASN42(m):w:rG27(Ph)
					SER228(m):w:rG27(Ph)
					ARG83(m):w:rU30(WC)
					cyc-GLY85(m):w:rU30(WC)
					GLY132(m):w:rC17(HG)
					cyc-LYS226(s):w:
					GLY132(m):w:rG25(HG)
					HIS199(s):w:rG16(Ph)
					******************** pdb4d25.hb2 ********************
					ARG267(s):w:rU6(Ph)
					SER351(s):w:rC4(SG)
					ASP320(s):w:rU6(SG)
					ARG442(m):w:rG2(Ph)
					cyc-LYS441(s):w:rG2(Ph)
					******************** pdb4ed5.hb2 ********************
					cyc-ASN21(s):w:rU10(WC)
					SER94(s):w:rU8(WC)
					SER88(m):w:rU5(Rb)
					SER99(s):w:rU10(Ph)
					ASN107(s):w:rU4(WC)
					PHE183(m):w:rU3(WC)
					SER94(s):w:rU8(WC)
					cyc-ASN21(s):w:rU10(WC)
					LYS104(m):w:rU9(Ph)
					cyc-ARG153(s):w:rU8(Ph)
					TYR63(s):w:rU9(Ph)
					LYS104(s):w:rU10(Ph)
					ASP105(m):w:rU9(Ph)
					PHE183(m):w:rU3(WC)
					cyc-ASN107(s):w:rU4(WC)
					ARG136(s):w:rU4(SG)
					VAL139(m):w:rU5(Ph)
					******************** pdb4f02.hb2 ********************
					SER87(s):w:rA8(HG)
					cyc-HIS144(s):w:rA5(WC)
					ARG89(m):w:rA6(SG)
					ARG44(m):w:rA7(SG)
					ASP45(s):w:rA7(Ph)
					SER87(s):w:rA8(HG)
					ARG44(m):w:rA7(SG)
					cyc-HIS144(s):w:rA5(WC)
					ARG172(m):w:rA3(WC)
					LYS129(s):w:rA4(SG)
					******************** pdb4g0a.hb2 ********************
					VAL105(m):w:rG1(SG)
					HIS221(s):w:rG1(Ph)
					VAL105(m):w:rG1(SG)
					VAL105(m):w:rG1(SG)
					HIS221(s):w:rG1(Ph)
					THR244(s):w:rG2(Ph)
					THR244(s):w:rG2(Ph)
					THR244(s):w:rG2(Ph)
					******************** pdb4gha.hb2 ********************
					ASN224(m):w:rU8(Ph)
					ASN224(m):w:rA5(Ph)
					ASN224(m):w:rA11(Ph)
					ARG301(s):w:rU8(SG)
					******************** pdb4gv3.hb2 ********************
					cyc-LYS488(s):w:rG9(Ph)
					THR489(ms):w:rG9(Ph)
					GLN462(s):w:rG9(SG)
					******************** pdb4h5p.hb2 ********************
					SER206(s):w:rU10(WC)
					GLY95(m):w:rU13(Ph)
					ALA61(m):w:rU13(WC)
					ARG185(s):w:rU14(SG)
					ALA109(m):w:rU10(WC)
					HIS146(s):w:rU6(WC)
					ARG64(m):w:rU6(SG)
					SER206(s):w:rU3(WC)
					SER105(s):w:rU12(Ph)
					cyc-ARG70(s):w:rU14(Ph)
					ALA109(m):w:rU3(WC)
					SER105(s):w:rU5(Ph)
					PHE196(m):w:rU11(HG)
					ASN181(s):w:rU12(SG)
					SER206(s):w:rU10(WC)
					PHE196(m):w:rU11(HG)
					THR63(m):w:rU14(HG)
					THR63(m):w:rU8(WC)
					SER105(s):w:rU5(Ph)
					cyc-LYS67(s):w:rU14(Ph)
					SER105(s):w:rU12(Ph)
					SER206(s):w:rU3(WC)
					******************** pdb4hor.hb2 ********************
					PHE339(m):w:rC2(WC)
					ASP334(s):w:rC2(WC)
					ARG186(s):w:rC2(Ph)
					ASP189(s):w:rC2(Ph)
					******************** pdb4ii9.hb2 ********************
					ARG205(s):w:rC9(Ph)
					SER300(s):w:rC9(Ph)
					******************** pdb4iqx.hb2 ********************
					SER304(m):w:rG905(SG)
					ASN307(s):w:rC920(SG)
					******************** pdb4j7l.hb2 ********************
					GLY188(m):w:rU3(Ph)
					******************** pdb4jng.hb2 ********************
					MET150(s):w:rU2(Ph)
					VAL86(m):w:rU23(SG)
					cyc-ALA16(m):w:rU33(Ph)
					MET150(s):w:rU24(Ph)
					VAL86(m):w:rU34(SG)
					VAL86(m):w:rU12(SG)
					ARG184(s):w:rU33(Rb)
					LEU45(m):w:rU7(SG)
					ASN19(s):w:rU33(WC)
					******************** pdb4k4x.hb2 ********************
					ARG174(s):w:rA701(Ph)
					ASN298(s):w:rA701(SG)
					SER295(s):w:rA701(SG)
					cyc-ASP329(s):w:rA701(Rb)
					ASP213(s):w:rC604(SG)
					cyc-ASP329(s):w:rA701(Rb)
					CYS212(m):w:rU603(SG)
					HIS199(s):w:rC602(SG)
					SER417(s):w:rU605(SG)
					ASP213(s):w:rU605(Ph)
					ASP111(s):w:rU601(Ph)
					ARG377(s):w:rA699(SG)
					ARG174(s):w:rA701(Ph)
					ARG377(s):w:rA699(SG)
					ASP213(s):w:rU605(Ph)
					ASP213(s):w:rC604(SG)
					cyc-ASP329(s):w:rA701(Rb)
					HIS199(s):w:rC602(SG)
					CYS212(m):w:rU603(SG)
					SER417(s):w:rU605(SG)
					ASP111(s):w:rU601(Ph)
					ASP413(s):w:rG607(SG)
					SER417(s):w:rA697(SG)
					SER295(s):w:rA701(SG)
					HIS199(s):w:rC602(SG)
					ARG174(s):w:rA701(Ph)
					SER295(s):w:rA701(SG)
					VAL158(m):w:rG599(SG)
					CYS212(m):w:rU603(SG)
					SER417(s):w:rU605(SG)
					ASP111(s):w:rU601(Ph)
					ASP413(s):w:rG607(SG)
					ARG416(s):w:rC606(SG)
					ARG377(s):w:rA699(SG)
					LYS134(s):w:rA694(SG)
					HIS199(s):w:rC602(SG)
					ASP213(s):w:rC604(SG)
					SER295(s):w:rA701(SG)
					ASP413(s):w:rG607(Rb)
					ARG174(s):w:rA701(Ph)
					ASP213(s):w:rU605(Ph)
					CYS212(m):w:rU603(SG)
					SER417(s):w:rU605(SG)
					ASP413(s):w:rG607(SG)
					ARG377(s):w:rA699(SG)
					******************** pdb4kzd.hb2 ********************
					cyc-TYR34(s):w:rA38(HG)
					SER36(s):w:rA40(Ph)
					SER92(s):w:rA40(WC)
					SER31(s):w:rU34(Ph)
					SER94(m):w:rA40(WC)
					SER55(s):w:rA40(Ph)
					TYR34(m):w:rA39(Ph)
					cyc-ARG105(s):w:rG37(Ph)
					******************** pdb4lgt.hb2 ********************
					ARG11(s):w:rU2593(Ph)
					GLU21(s):w:rG2595(WC)
					cyc-ASN83(ms):w:rA2589(SG)
					ASN193(s):w:
					ARG158(s):w:rA2602(SG)
					cyc-GLY191(m):w:rU2604(Ph)
					ASP150(s):w:rA2602(Ph)
					cyc-ARG108(s):w:rA2589(WC)
					GLU21(s):w:rG2595(WC)
					cyc-ARG18(ms):w:rG2592(Ph)
					ALA105(m):w:rC2591(SG)
					cyc-GLY191(m):w:rU2604(Ph)
					ALA105(m):w:rC2591(SG)
					ASN127(s):w:rG2603(SG)
					GLN65(s):w:rU2593(Ph)
					ASN112(m):w:rG2607(Ph)
					GLU19(s):w:rC2591(Ph)
					ARG194(s):w:rG2607(Ph)
					LEU38(m):w:rU2596(SG)
					ARG158(s):w:rA2602(SG)
					GLU86(s):w:rG2607(SG)
					ASP150(s):w:rA2602(HG)
					SER133(m):w:rA2602(HG)
					ASN127(s):w:rC2601(SG)
					CYS80(m):w:rA2590(SG)
					ALA105(m):w:rC2591(SG)
					ALA105(m):w:rC2591(SG)
					cyc-ARG18(ms):w:rG2592(Ph)
					ASN127(s):w:rG2603(SG)
					ASN83(m):w:rA2589(SG)
					ARG158(s):w:rA2602(SG)
					ASP150(s):w:rA2602(Ph)
					******************** pdb4lj0.hb2 ********************
					ASN428(s):w:rA2(WC)
					CYS416(s):w:rA2(WC)
					CYS456(s):w:rA3(SG)
					CYS437(s):w:rA2(WC)
					******************** pdb4m4o.hb2 ********************
					GLU7(m):w:rU33(WC)
					cyc-ARG5(s):w:rA35(Ph)
					cyc-GLU7(s):w:rU30(SG)
					CYS6(m):w:rA35(Rb)
					ARG5(s):w:rG36(Ph)
					ARG128(s):w:rA31(HG)
					GLU7(s):w:rU33(HG)
					******************** pdb4m59.hb2 ********************
					ARG565(s):w:rA11(Ph)
					ASP639(s):w:rU16(Ph)
					ASP244(s):w:rU2(WC)
					ASP244(s):w:rU2(WC)
					ASP217(s):w:rA3(SG)
					cyc-ASN213(m):w:rU2(SG)
					HIS182(s):w:rG1(SG)
					cyc-ASN635(m):w:rU15(SG)
					******************** pdb4mdx.hb2 ********************
					cyc-LYS53(s):w:rA6(HG)
					THR89(s):w:rU2(WC)
					SER19(s):w:rA6(SG)
					******************** pdb4n0t.hb2 ********************
					THR202(s):w:rA45(Ph)
					cyc-ASP288(s):w:rG55(WC)
					SER199(ms):w:rA49(HG)
					ASP288(m):w:rC43(HG)
					cyc-LYS290(s):w:rA42(SG)
					ALA244(m):w:rA41(SG)
					GLU197(m):w:rA49(HG)
					GLU211(s):w:rA44(SG)
					ARG38(s):w:rA51(SG)
					cyc-PHE154(m):w:rU57(WC)
					LYS198(s):w:rA49(SG)
					ASN253(s):w:rG39(SG)
					ARG158(s):w:rG50(Ph)
					cyc-LYS289(s):w:rG55(Ph)
					ILE242(m):w:rC43(SG)
					LYS198(s):w:rA49(Ph)
					GLU39(m):w:rG52(WC)
					ASN216(ms):w:rA41(HG)
					THR202(m):w:rA45(Ph)
					LYS200(m):w:rC48(WC)
					SER157(s):w:rU46(SG)
					cyc-LYS289(s):w:rG55(Ph)
					cyc-ARG153(s):w:rC58(SG)
					ASN273(s):w:rA91(SG)
					cyc-ARG159(s):w:rU46(SG)
					SER157(s):w:rA47(Ph)
					ARG274(s):w:rC92(Ph)
					LYS322(s):w:rA51(Ph)
					cyc-ARG148(m):w:rG50(Rb)
					******************** pdb4ngb.hb2 ********************
					LYS1020(m):w:rU12(SG)
					LYS965(s):w:rU12(HG)
					******************** pdb4nku.hb2 ********************
					SER211(m):w:rU59(Ph)
					ASP330(s):w:rU59(WC)
					cyc-ASP103(s):w:rA58(SG)
					cyc-ASN165(s):w:rA58(WC)
					ASP330(s):w:rU59(WC)
					SER210(s):w:rU59(HG)
					SER210(s):w:rU59(HG)
					LYS193(s):w:rU59(Ph)
					cyc-THR172(s):w:rU59(SG)
					******************** pdb4o8j.hb2 ********************
					cyc-SER124(ms):w:rA4(SG)
					ARG39(s):w:rA5(Rb)
					ASN41(s):w:rC2(WC)
					ASN41(s):w:rC2(WC)
					cyc-SER124(ms):w:rA4(SG)
					******************** pdb4oav.hb2 ********************
					ALA169(m):w:rA3(Ph)
					TYR124(m):w:rA3(Ph)
					TYR354(m):w:rA5(Rb)
					ILE365(m):w:rA4(Ph)
					GLN34(s):w:rA6(Rb)
					TYR124(m):w:rA3(Ph)
					ARG310(m):w:rA5(Ph)
					ARG355(s):w:rA4(Rb)
					ALA169(m):w:rA3(Ph)
					cyc-ASN65(s):w:rA5(HG)
					ILE365(m):w:rA4(Ph)
					ARG310(m):w:rA5(Ph)
					ARG355(s):w:rA4(Rb)
					cyc-ASN65(s):w:rA5(HG)
					LYS178(s):w:rA4(WC)
					TYR354(m):w:rA5(Rb)
					******************** pdb4ohy.hb2 ********************
					THR191(s):w:rC2(Rb)
					******************** pdb4oog.hb2 ********************
					LYS371(s):w:rU21(Ph)
					LYS421(m):w:rU5(Ph)
					TYR387(m):w:rU21(Ph)
					cyc-SER376(m):w:rA15(SG)
					LEU385(m):w:rA20(SG)
					******************** pdb4pkd.hb2 ********************
					GLU244(s):w:rA97(HG)
					LYS50(m):w:rG75(Ph)
					TYR13(s):w:rC69(Ph)
					cyc-ARG265(s):w:rG102(HG)
					ARG255(s):w:rA100(HG)
					ARG256(m):w:rC96(Ph)
					LEU17(m):w:rG68(WC)
					******************** pdb4pr6.hb2 ********************
					TYR13(s):w:rC152(Ph)
					GLU19(s):w:rA148(WC)
					ILE93(m):w:rC154(WC)
					******************** pdb4qik.hb2 ********************
					ASP322(m):w:rU9(SG)
					LYS136(s):w:rA17(Rb)
					SER160(s):w:rA17(Ph)
					LYS136(s):w:rA17(Ph)
					ARG164(s):w:rC19(Ph)
					cyc-ASP322(s):w:rU8(WC)
					cyc-ARG131(s):w:rG21(Ph)
					******************** pdb4qm6.hb2 ********************
					GLU126(s):w:rG4(WC)
					ASN81(m):w:rC2(Ph)
					ARG123(s):w:rC1(Ph)
					GLU126(s):w:rG4(WC)
					LYS132(s):w:rU3(Ph)
					THR52(m):w:rU3(WC)
					ASN81(m):w:rC2(Ph)
					ARG123(s):w:rC1(Ph)
					LYS132(s):w:rU3(Ph)
					THR52(m):w:rU3(WC)
					ARG131(s):w:rG4(SG)
					******************** pdb4qoz.hb2 ********************
					ASN73(s):w:rU13(WC)
					ASN266(s):w:rG19(Ph)
					ASP184(s):w:rU9(HG)
					LYS67(m):w:rU14(Ph)
					ASN77(s):w:rG17(Ph)
					LYS188(s):w:rG17(Ph)
					ARG137(s):w:rU9(Ph)
					SER332(m):w:rG19(SG)
					cyc-LYS188(m):w:rA16(Ph)
					ASP234(ms):w:rC25(WC)
					GLU141(m):w:rA26(WC)
					ASP230(m):w:rC25(Rb)
					******************** pdb4qu6.hb2 ********************
					GLN219(m):w:rG803(HG)
					ARG193(m):w:rG804(HG)
					******************** pdb4qu7.hb2 ********************
					HIS466(m):w:rG803(HG)
					******************** pdb4r3i.hb2 ********************
					GLY407(m):w:rU5(Ph)
					GLY433(m):w:rG2(SG)
					ARG404(s):w:rU5(Ph)
					ASN466(s):w:rC4(WC)
					cyc-ASP476(m):w:rG1(WC)
					******************** pdb4rcj.hb2 ********************
					ASN441(s):w:rG2(SG)
					******************** pdb4rmo.hb2 ********************
					PHE139(m):w:rU4(SG)
					LYS134(s):w:rU26(SG)
					ARG127(m):w:rU26(Ph)
					cyc-TYR104(s):w:rG44(Ph)
					ARG135(s):w:rA27(SG)
					cyc-LYS138(m):w:rU5(WC)
					cyc-SER115(s):w:rG36(Ph)
					cyc-ARG112(s):w:rA14(SG)
					cyc-PRO20(m):w:rA1(WC)
					GLU116(s):w:rG35(WC)
					PHE139(m):w:rU4(SG)
					ARG135(s):w:rA7(SG)
					cyc-PRO20(m):w:rA1(WC)
					THR105(s):w:rU43(HG)
					cyc-TYR104(s):w:rG44(Ph)
					cyc-LYS138(m):w:rU5(WC)
					cyc-SER115(s):w:rG36(Ph)
					LYS78(s):w:rU37(Ph)
					cyc-SER115(s):w:rG36(Ph)
					GLN124(s):w:rG24(Ph)
					GLU116(s):w:rG35(WC)
					cyc-PRO20(m):w:rA1(WC)
					PHE139(m):w:rU4(SG)
					ARG135(s):w:rC8(SG)
					cyc-TYR104(s):w:rG44(Ph)
					ARG127(m):w:rU26(Ph)
					cyc-LYS138(m):w:rU5(SG)
					cyc-SER115(s):w:rG36(Ph)
					THR105(s):w:rU43(Ph)
					ARG127(s):w:rG25(Ph)
					cyc-TYR104(s):w:rG44(Ph)
					GLN124(m):w:rG25(Ph)
					cyc-PRO20(m):w:rA1(WC)
					PHE139(m):w:rU4(SG)
					cyc-LYS26(s):w:rA1(SG)
					THR105(s):w:rU43(Ph)
					cyc-SER115(s):w:rG36(Ph)
					ARG127(s):w:rU26(Ph)
					cyc-LYS138(m):w:rU5(WC)
					PHE139(m):w:rU4(SG)
					cyc-ARG127(m):w:rU26(SG)
					SER52(s):w:rA1(SG)
					cyc-TYR104(s):w:rG44(Ph)
					cyc-LYS27(s):w:rU43(SG)
					cyc-LYS138(m):w:rU5(WC)
					cyc-ARG127(s):w:rU26(Ph)
					cyc-SER115(s):w:rG36(Ph)
					PHE139(m):w:rU4(SG)
					cyc-TYR104(s):w:rG44(Ph)
					ARG127(m):w:rU26(Ph)
					GLU123(s):w:rG25(Ph)
					cyc-LYS138(m):w:rU5(WC)
					LYS134(s):w:rU26(SG)
					ARG53(s):w:rA1(SG)
					THR105(s):w:rU43(HG)
					ARG135(s):w:rC8(SG)
					ASN40(s):w:rA27(Ph)
					cyc-SER115(s):w:rG36(Ph)
					SER39(s):w:rU26(Ph)
					ARG69(s):w:rA7(Ph)
					SER52(s):w:rA1(SG)
					cyc-PRO20(m):w:rA1(WC)
					GLN124(m):w:rU26(HG)
					THR105(s):w:rU43(Ph)
					cyc-TYR104(s):w:rG44(Ph)
					THR105(s):w:rU43(HG)
					cyc-SER115(s):w:rG36(Ph)
					ARG135(s):w:rA7(SG)
					SER82(s):w:rU42(WC)
					cyc-TYR104(s):w:rG44(Ph)
					PHE139(m):w:rU4(SG)
					cyc-PRO20(m):w:rA1(WC)
					GLN124(m):w:rG25(Ph)
					******************** pdb4rwn.hb2 ********************
					cyc-VAL54(m):w:rG17(SG)
					ASP12(m):w:rA16(SG)
					THR202(s):w:rU7(SG)
					ARG200(m):w:rU7(SG)
					THR27(m):w:rA7(Ph)
					cyc-THR202(m):w:rA14(SG)
					******************** pdb4s3n.hb2 ********************
					ARG195(m):w:rU7(SG)
					ASP12(m):w:rA16(SG)
					ARG189(s):w:rU5(Ph)
					ALA197(m):w:rA14(SG)
					cyc-ASN193(s):w:rG8(Ph)
					cyc-VAL54(m):w:rG17(SG)
					ARG195(m):w:rG8(SG)
					GLU186(s):w:rA4(Ph)
					LEU33(m):w:rU5(SG)
					LYS59(m):w:rU5(Ph)
					******************** pdb4wal.hb2 ********************
					cyc-ARG172(s):w:rA6(Ph)
					THR265(s):w:rA3(SG)
					******************** pdb4wtj.hb2 ********************
					ASN411(s):w:rG1(Ph)
					ASN142(ms):w:rA1(Ph)
					ASN291(s):w:rG2(SG)
					SER288(s):w:rC4(SG)
					LEU91(m):w:rC4(Ph)
					LYS172(s):w:rC3(Ph)
					******************** pdb4x4t.hb2 ********************
					PRO295(m):w:rC3(SG)
					TYR392(s):w:rC21(SG)
					ASN225(m):w:rG8(Ph)
					******************** pdb4xww.hb2 ********************
					ASN212(s):w:rU1(Ph)
					ASN350(s):w:rU2(WC)
					GLU87(s):w:rU4(HG)
					ARG215(s):w:rU0(Rb)
					ASN212(s):w:
					******************** pdb4yco.hb2 ********************
					GLU9(ms):w:rU16(SG)
					ARG225(s):w:rC17(WC)
					GLU9(m):w:rU16(SG)
					GLU9(m):w:rU16(SG)
					SER278(s):w:rG19(HG)
					ARG225(s):w:rC17(WC)
					ARG225(s):w:rC17(WC)
					ARG141(s):w:rU16(WC)
					******************** pdb4yoe.hb2 ********************
					ARG55(s):w:rG16(Ph)
					******************** pdb4yye.hb2 ********************
					ASP144(ms):w:rU27(SG)
					GLN308(m):w:rC29(Rb)
					ASP423(m):w:rG35(HG)
					GLY167(m):w:rA70(HG)
					GLN308(m):w:rC29(Rb)
					ARG176(s):w:rU67(Ph)
					ASP423(m):w:rG35(HG)
					GLY167(m):w:rA70(HG)
					GLY57(m):w:rA68(Ph)
					ASP120(s):w:rG1(Ph)
					SER166(ms):w:rG1(Ph)
					ARG176(s):w:rU67(Ph)
					SER166(s):w:rU2(HG)
					ARG176(s):w:rG1(Ph)
					LYS358(m):w:rU33(SG)
					LYS142(m):w:rG10(SG)
					SER166(ms):w:rG1(Ph)
					ASN148(s):w:rC29(Ph)
					GLY57(m):w:rA68(Ph)
					LEU169(m):w:rA70(Ph)
					ARG176(s):w:rG1(Ph)
					LYS358(m):w:rU33(SG)
					ASN432(s):w:rU36(WC)
					******************** pdb4z0c.hb2 ********************
					ASP498(s):w:rA1(WC)
					ARG658(m):w:rA9(Ph)
					GLU78(s):w:rA7(Ph)
					LYS647(s):w:rA6(Ph)
					LYS628(s):w:rG8(HG)
					TYR77(s):w:rA6(Ph)
					cyc-ASP649(s):w:rA7(WC)
					ARG703(s):w:rA7(Ph)
					GLU78(s):w:rA7(Ph)
					LYS628(s):w:rG8(HG)
					THR581(ms):w:rC10(SG)
					ARG703(s):w:rA7(Ph)
					ASP546(s):w:rA1(HG)
					ASP498(s):w:rA1(WC)
					cyc-ASP649(s):w:rA7(WC)
					******************** pdb4zdo.hb2 ********************
					LYS38(m):w:rU51(SG)
					******************** pdb4zlr.hb2 ********************
					GLN1003(s):w:rG6(HG)
					HIS977(m):w:rU13(SG)
					TYR959(s):w:rU5(SG)
					ASN918(s):w:rU12(Rb)
					******************** pdb5ah5.hb2 ********************
					ILE217(m):w:rG71(SG)
					ASN220(m):w:rC72(SG)
					PRO608(m):w:rA13(Ph)
					SER687(s):w:rA22(SG)
					ASP672(s):w:rA15(Ph)
					cyc-ASN679(s):w:rA14(Ph)
					ASN690(s):w:rC23(Ph)
					VAL755(m):w:rU20(HG)
					GLY762(m):w:rA57(SG)
					ASN800(s):w:rC56(Rb)
					ARG807(s):w:rG19(Ph)
					ASN216(s):w:rG70(SG)
					ILE217(m):w:rG71(SG)
					ASN220(m):w:rC72(SG)
					ASP328(m):w:rC75(WC)
					PRO608(m):w:rA13(Ph)
					ASN690(m):w:rC41(Ph)
					SER687(s):w:rA22(SG)
					ASP672(s):w:rA15(Ph)
					SER687(s):w:rC23(Ph)
					ASN690(s):w:rC23(Ph)
					ARG807(s):w:rG19(Ph)
					******************** pdb5aor.hb2 ********************
					ILE444(m):w:rU8(Ph)
					PHE471(m):w:rU10(Ph)
					GLY488(m):w:rU8(SG)
					GLY488(m):w:rU9(SG)
					GLN693(s):w:rU7(Ph)
					PHE894(m):w:rU8(HG)
					TYR752(s):w:rU5(SG)
					ILE444(m):w:rU8(Ph)
					GLY488(m):w:rU8(SG)
					ASN515(s):w:rU8(SG)
					GLN693(s):w:rU7(Ph)
					TYR752(s):w:rU5(SG)
					******************** pdb5aox.hb2 ********************
					SER48(m):w:rA60(Ph)
					LYS24(s):w:rC109(SG)
					cyc-ASP45(s):w:rC108(SG)
					CYS39(s):w:rU24(Ph)
					cyc-SER48(s):w:rG59(SG)
					ALA3(m):w:rU29(SG)
					THR29(s):w:rG25(Ph)
					ARG36(s):w:rA27(Ph)
					PRO39(m):w:rG49(Ph)
					LYS66(m):w:rC30(Ph)
					LYS66(s):w:rC30(Ph)
					ALA3(m):w:rU29(SG)
					THR29(s):w:rG25(Ph)
					LYS66(m):w:rC30(Ph)
					******************** pdb5axm.hb2 ********************
					ARG136(m):w:rC72(SG)
					GLY58(m):w:rA64(SG)
					******************** pdb5bte.hb2 ********************
					ASP123(s):w:rU5(WC)
					ASP123(s):w:rU5(WC)
					GLY118(m):w:rU6(Ph)
					GLY118(m):w:rU7(Ph)
					ALA116(m):w:rU7(SG)
					HIS120(s):w:rU6(Ph)
					LEU236(m):w:
					ALA116(m):w:rU7(SG)
					HIS120(s):w:rU6(Ph)
					******************** pdb5bud.hb2 ********************
					cyc-THR247(m):w:rU3(Ph)
					GLN256(m):w:rU5(SG)
					GLY170(m):w:rU3(Ph)
					GLN262(s):w:rU5(WC)
					cyc-THR247(m):w:rU3(Ph)
					cyc-GLU167(s):w:rU2(WC)
					GLY170(m):w:rU3(Ph)
					MET163(m):w:rU3(SG)
					LYS246(s):w:rU3(Ph)
					cyc-GLU167(s):w:rU2(WC)
					MET163(m):w:rU3(SG)
					LYS246(s):w:rU3(Ph)
					******************** pdb5bz1.hb2 ********************
					GLN384(s):w:rA4(WC)
					cyc-GLU458(s):w:rG2(WC)
					TYR520(s):w:rG2(Ph)
					PRO260(m):w:rU9(SG)
					cyc-GLN303(s):w:rU7(WC)
					******************** pdb5c0y.hb2 ********************
					ASN466(m):w:rU3(Ph)
					GLN467(s):w:rU2(Ph)
					ASN466(ms):w:rU3(Ph)
					HIS316(s):w:rU13(Ph)
					VAL490(m):w:rU1(Ph)
					HIS326(m):w:rU13(SG)
					GLN467(m):w:rU3(Ph)
					VAL415(m):w:rU12(Ph)
					cyc-HIS291(m):w:rU14(Rb)
					******************** pdb5ccb.hb2 ********************
					THR92(m):w:rA57(WC)
					GLU176(s):w:rA9(WC)
					PHE34(m):w:rU47(WC)
					cyc-ASN94(s):w:rC56(Ph)
					TYR172(s):w:rG45(Ph)
					THR139(s):w:rA57(Ph)
					******************** pdb5d0a.hb2 ********************
					THR231(m):w:rC40(Ph)
					ARG281(m):w:rG30(Ph)
					******************** pdb5ddp.hb2 ********************
					ARG46(s):w:rG31(Ph)
					cyc-GLN101(m):w:rG59(HG)
					GLN101(m):w:rA57(Ph)
					cyc-GLN101(m):w:rG59(HG)
					GLU18(s):w:rA35(WC)
					GLN101(m):w:rA57(Ph)
					ASN14(s):w:rU37(WC)
					ASP91(s):w:rU42(Ph)
[truncated: 1,191 more rows]

## Sheet: A1wN2
	Identified examples of A1:w:N2 topology
					******************** pdb1a34.hb2 ********************
					ASN32(m):w:rA7(Ph)|rA6(Rb)
					******************** pdb1c0a.hb2 ********************
					TYR344(s):w:rC672(Ph)|rC671(Rb)
					******************** pdb1c9s.hb2 ********************
					cyc-THR30(m):w:rA135(SG)|rG136(SG)
					cyc-THR30(m):w:rA140(SG)|rG141(SG)
					cyc-THR30(m):w:rA115(SG)|rG116(SG)
					cyc-THR30(m):w:rA145(SG)|rG146(SG)
					cyc-THR30(m):w:rA120(SG)|rG121(SG)
					cyc-THR30(m):w:rA155(SG)|rG101(SG)
					cyc-THR30(m):w:rA125(SG)|rG126(SG)
					cyc-ARG58(s):w:rA117(HG)|rG116(HG)
					cyc-THR30(m):w:rA150(SG)|rG151(SG)
					cyc-THR30(m):w:rA130(SG)|rG131(SG)
					ARG58(s):w:rA102(HG)|rG101(HG)
					******************** pdb1dfu.hb2 ********************
					cyc-ARG19(s):w:rA94(Ph)|rU95(Ph)
					cyc-ARG18(s):w:rA78(Ph)|rU77(Ph)
					ASP76(s):w:rG102(SG)|rU103(Rb)
					******************** pdb1ec6.hb2 ********************
					GLU14(s):w:rG10(SG)|rU12(Ph)
					******************** pdb1f7u.hb2 ********************
					SER373(m):w:rG970(SG)|rA971(Rb)
					PHE481(m):w:rA938(SG)|rC939(Ph)
					cyc-MET607(m):w:rG936(WC)|rA938(HG)
					ASN470(s):w:rG969(SG)|rG970(Rb)
					ASN62(s):w:rG959(WC)|rA915(SG)
					******************** pdb1feu.hb2 ********************
					ASP87(s):w:rG102(WC)|rU74(WC)
					******************** pdb1ffy.hb2 ********************
					cyc-ASP630(s):w:rG68(SG)|rG69(Rb)
					ARG440(s):w:rC4(SG)|rU5(Rb)
					******************** pdb1gtf.hb2 ********************
					cyc-THR30(m):w:rA122(SG)|rG123(SG)
					cyc-THR30(m):w:rA117(SG)|rG118(SG)
					cyc-THR30(m):w:rA127(SG)|rG128(SG)
					ARG58(s):w:rG128(HG)|rU129(HG)
					cyc-THR30(m):w:rA132(SG)|rG133(SG)
					cyc-THR30(m):w:rA137(SG)|rG138(SG)
					cyc-THR30(m):w:rA142(SG)|rG143(SG)
					cyc-THR30(m):w:rA147(SG)|rG148(SG)
					******************** pdb1jbr.hb2 ********************
					GLY41(m):w:rG10(SG)|rU11(Ph)
					GLY41(m):w:rG10(SG)|rU11(Ph)
					LYS113(s):w:rG19(HG)|rG18(Ph)
					******************** pdb1jid.hb2 ********************
					ALA30(m):w:rC140(Ph)|rC141(Ph)
					cyc-ARG101(s):w:rG147(Ph)|rG148(Ph)
					cyc-ARG14(s):w:rG148(HG)|rG147(SG)
					******************** pdb1jj2.hb2 ********************
					GLU95(s):w:rG1540(Ph)|rU1539(Rb)
					ASN286(s):w:rA2757(SG)|rA2896(SG)
					ARG155(s):w:rA628(Ph)|rA629(Ph)
					ASN126(s):w:rU1244(SG)|rC1245(Ph)
					LYS11(s):w:rA1057(Ph)|rU1056(Ph)
					ASN39(s):w:rC343(Ph)|rC344(Ph)
					GLN143(s):w:rC2780(SG)|rC2795(SG)
					VAL69(m):w:rG745(WC)|rA700(SG)
					GLN127(m):w:rG1327(WC)|rA1329(Ph)
					LYS31(s):w:rA262(HG)|rA247(Ph)
					VAL76(m):w:rC1019(Ph)|rA1018(Rb)
					THR82(s):w:rG504(SG)|rC505(Rb)
					cyc-GLN151(m):w:rA327(Ph)|rU328(Ph)
					SER180(s):w:rC29(Ph)|rU30(Ph)
					ARG55(s):w:rC2392(SG)|rU2389(Ph)
					cyc-GLU13(s):w:rA1747(HG)|rG1744(SG)
					LYS69(s):w:rA2841(SG)|rC2048(SG)
					LYS25(s):w:rU777(HG)|rU470(SG)
					cyc-ASP227(s):w:rG1851(SG)|rA1942(Ph)
					GLY1(m):w:rG869(SG)|rG870(Ph)
					GLN146(s):w:rC239(SG)|rC240(Ph)
					GLU38(m):w:rA1501(Ph)|rU1500(Ph)
					cyc-GLY1(m):w:rG869(SG)|rC2273(Rb)
					cyc-GLY177(m):w:rC1343(Ph)|rC29(Ph)
					GLY36(m):w:rC2685(SG)|rA2599(Ph)
					LYS13(m):w:rG381(WC)|rA407(Ph)
					cyc-LYS25(m):w:rG469(WC)|rG471(Ph)
					cyc-ARG19(s):w:rG500(Ph)|rG501(Ph)
					cyc-GLU12(s):w:rA1501(WC)|rG1443(SG)
					ARG38(m):w:rA654(Ph)|rU655(Ph)
					PHE115(m):w:rA2311(Ph)
					ALA56(m):w:rC260(SG)|rA261(Rb)
					GLY1(m):w:rG1416(HG)|rG1417(HG)
					ARG139(s):w:rC1793(Ph)|rC1792(Rb)
					ALA135(m):w:rC1793(Ph)|rG1794(Ph)
					PRO88(m):w:rA484(SG)|rA485(Ph)
					cyc-THR82(s):w:rA486(SG)|rG487(Ph)
					cyc-GLU139(s):w:rG2794(SG)|rU2781(SG)
					cyc-LYS81(s):w:rG1709(WC)|rU1817(SG)
					GLY3(m):w:rA2521(Ph)|rG2520(Ph)
					ASN42(s):w:rG928(Ph)|rU927(Rb)
					cyc-ARG82(s):w:rC171(Ph)|rU172(Ph)
					VAL8(m):w:rC2764(Ph)|rG2763(Ph)
					cyc-ASP99(s):w:rG2336(SG)|rG2337(Rb)
					cyc-GLU139(ms):w:rC2780(SG)|rU2781(Rb)
					GLY128(m):w:rA698(Ph)|rG697(Rb)
					ALA4(m):w:rU1056(SG)|rA1057(Ph)
					cyc-GLY47(m):w:rC220(SG)|rG221(Ph)
					TYR19(s):w:rG2363(Ph)|rA2362(Rb)
					GLN119(s):w:rA2413(SG)|rA2414(Rb)
					ASP27(s):w:rG1727(Ph)|rU1383(Ph)
					ARG153(s):w:rG2777(SG)|rA2778(Rb)
					cyc-GLU80(m):w:rA486(SG)|rC505(SG)
					LYS11(m):w:rC1686(SG)|rC1687(Rb)
					ARG11(m):w:rC2298(Ph)|rU2297(Ph)
					cyc-ASN218(m):w:rG2124(SG)|rG2125(Rb)
					ARG52(s):w:rU308(SG)|rC309(Ph)
					LYS24(s):w:rU1654(SG)|rG1655(Ph)
					cyc-ARG37(s):w:rG656(HG)|rU655(HG)
					cyc-LYS28(s):w:rG88(HG)|rG89(HG)
					ARG45(s):w:rA49(WC)|rG112(SG)
					ASP117(s):w:rC303(Ph)|rA302(Rb)
					GLU289(s):w:rG2898(SG)|rA2899(Rb)
					TYR37(m):w:rG2582(SG)|rU2597(SG)
					SER49(s):w:rA2455(Ph)|rC2454(Ph)
					THR5(s):w:rA882(WC)|rG1688(SG)
					ASN103(s):w:rG657(SG)|rC663(Ph)
					THR15(s):w:rU470(SG)|rA776(Ph)
					LYS51(m):w:rU170(SG)|rG219(Ph)
					LYS72(s):w:rC1361(Ph)|rU1362(Ph)
					HIS38(s):w:rU919(SG)|rG921(Ph)
					cyc-ARG229(s):w:rG834(SG)|rU835(Ph)
					ARG30(m):w:rA222(SG)|rG164(SG)
					cyc-LYS105(m):w:rC663(Ph)|rU664(Ph)
					ALA68(m):w:rC1360(Ph)|rC1361(Ph)
					GLY4(m):w:rG1837(HG)|rU845(Ph)
					LYS125(s):w:rA1328(Ph)|rG1327(Ph)
					ARG248(s):w:rC2549(SG)|rG2606(SG)
					GLU98(s):w:rA686(WC)|rG661(HG)
					cyc-ASN238(m):w:rC2547(SG)|rC2548(Rb)
					ARG5(s):w:rA961(SG)|rC1010(Ph)
					LEU11(m):w:rG1417(SG)|rU1418(Ph)
					ASP47(m):w:rU1473(WC)|rG180(Ph)
					GLN82(s):w:rA1358(WC)|rC763(SG)
					VAL11(m):w:rA1086(Ph)|rG1087(Ph)
					ILE36(m):w:rA2433(Ph)|rG2452(Ph)
					cyc-GLY85(m):w:rG1240(SG)|rG2080(Ph)
					GLN207(m):w:rC2625(Ph)|rC2626(Ph)
					ARG9(m):w:rA1869(SG)|rC1870(Rb)
					SER36(s):w:rA472(Ph)|rA473(Ph)
					cyc-SER51(s):w:rA241(SG)|rG379(Rb)
					ARG9(s):w:rA1859(WC)|rC1870(SG)
					cyc-ARG168(s):w:rC433(Ph)|rU434(Ph)
					GLN51(m):w:rC890(SG)|rC474(Ph)
					cyc-LYS34(s):w:rC1674(Ph)|rU1673(Ph)
					ASN94(s):w:rG499(WC)|rU493(SG)
					SER63(s):w:rA2101(SG)|rA2479(Ph)
					SER17(s):w:rU624(Ph)|rU625(Ph)
					cyc-LYS167(s):w:rC1651(Ph)|rC1652(Ph)
					ARG138(s):w:rA635(SG)|rC637(Ph)
					VAL11(m):w:rC1085(Ph)
					cyc-THR1(s):w:rC1301(HG)|rG1300(HG)
					cyc-LYS83(s):w:rG2051(SG)|rG1433(Ph)
					cyc-LYS135(m):w:rA2060(SG)|rG537(SG)
					ARG112(s):w:rG720(SG)|rA721(Rb)
					LYS137(m):w:rC638(Ph)|rC637(Rb)
					GLN51(s):w:rC1507(Ph)|rC1508(Ph)
					ASP46(s):w:rG1416(Ph)|rG1417(Ph)
					ARG30(s):w:rA761(Ph)|rC896(Ph)
					ASN39(s):w:rG2754(SG)|rG2865(Ph)
					SER63(ms):w:rA2479(Ph)|rA767(Ph)
					cyc-GLY1(m):w:rC2273(Ph)|rU2115(Ph)
					ILE236(m):w:rG2091(SG)|rG2092(Ph)
					cyc-ARG130(s):w:rA1356(Ph)|rC905(Ph)
					GLU181(s):w:rG393(WC)|rG417(WC)
					cyc-THR233(s):w:rG1898(WC)|rU1939(SG)
					cyc-ARG22(s):w:rG901(HG)|rU900(HG)
					SER14(m):w:rG865(SG)|rU866(Rb)
					LYS178(s):w:rG1877(Ph)|rG1878(Ph)
					cyc-HIS17(s):w:rC2409(SG)|rG2379(Ph)
					cyc-ARG8(s):w:rA1086(Ph)|rC1085(Ph)
					GLY127(m):w:rU1596(WC)|rA1598(Ph)
					cyc-GLN28(s):w:rC1397(WC)|rG1386(SG)
					HIS18(m):w:rG901(HG)|rG902(HG)
					LYS34(s):w:rG1449(Ph)|rU1673(Ph)
					LYS57(s):w:rG1138(SG)|rA1117(Ph)
					ARG93(s):w:rA158(Ph)|rG159(Ph)
					GLN5(s):w:rA875(WC)|rG873(HG)
					cyc-GLY1(m):w:rG1415(HG)|rG1416(HG)
					ARG10(s):w:rA52(SG)|rC122(Ph)
					ARG70(s):w:rA2437(Ph)|rU2436(Ph)
					GLN27(m):w:rC9(Ph)|rG8(Ph)
					HIS14(s):w:rA85(Ph)|rG84(Ph)
					GLN46(s):w:rC119(SG)|rA120(Rb)
					cyc-SER39(s):w:rC27(Ph)|rU28(Ph)
					ARG28(s):w:rC10(Ph)|rC9(Ph)
					cyc-LYS171(s):w:rA857(Ph)|rG820(Rb)
					THR15(ms):w:rG865(SG)|rU872(Ph)
					cyc-SER214(ms):w:rA1942(SG)|rG1898(SG)
					LYS213(s):w:rC1882(SG)|rC1943(Ph)
					ARG206(s):w:rU2012(SG)|rG1944(Ph)
					VAL170(m):w:rA1829(HG)|rA1847(SG)
					ALA50(m):w:rG1873(SG)|rG1878(Ph)
					ARG164(s):w:rC1652(WC)|rG1877(Ph)
					GLY237(m):w:rG2093(Ph)|rG2613(Rb)
					cyc-GLN221(m):w:rC2547(Ph)|rU2546(Rb)
					cyc-GLN253(s):w:rG2090(SG)|rG2091(SG)
					GLU22(s):w:rG2845(SG)|rU2837(SG)
					cyc-GLN82(m):w:rC1361(SG)|rG641(SG)
					cyc-ASP74(s):w:rC474(SG)|rU468(SG)
					TYR51(s):w:rA894(Ph)|rG892(Ph)
					cyc-ASP104(s):w:rG681(WC)|rU664(Ph)
					GLN178(s):w:rC29(Ph)|rU30(Ph)
					ARG246(s):w:rG678(Ph)|rC677(Rb)
					cyc-ARG187(s):w:rU1309(Ph)|rU1310(Ph)
					LYS173(s):w:rU1310(WC)|rU1309(HG)
					cyc-SER60(m):w:rA766(Ph)|rA767(Ph)
					cyc-ARG107(s):w:rC677(Ph)|rG678(Ph)
					ARG144(s):w:rG58(SG)|rU28(SG)
					ARG160(s):w:rA2566(Ph)|rG2564(Ph)
					ARG94(s):w:rA1006(HG)|rG1054(Ph)
					cyc-THR47(m):w:rC1243(Ph)|rU1244(Ph)
					cyc-ARG81(s):w:rG2082(Ph)|rA2081(Rb)
					LYS14(s):w:rC1993(WC)|rU2595(WC)
					THR40(s):w:rG2712(SG)|rU2581(Ph)
					cyc-SER38(m):w:rG2712(Ph)|rU2711(Rb)
					cyc-LYS19(s):w:rU624(SG)|rU900(Rb)
					ARG73(m):w:rC1864(WC)|rC1469(SG)
					SER3(s):w:rA242(SG)|rA378(Ph)
					LYS13(m):w:rA380(SG)|rG381(Rb)
					ARG156(s):w:rG44(HG)|rU43(HG)
					cyc-ARG48(s):w:rA430(SG)|rG381(Ph)
					TRP25(s):w:rA2258(WC)|rC2243(WC)
					LYS94(s):w:rG175(HG)|rG390(SG)
					cyc-LYS178(s):w:rA397(SG)|rG417(Rb)
					VAL8(m):w:rC10(SG)|rA11(Ph)
					cyc-THR57(s):w:rC118(SG)|rC6(SG)
					cyc-ARG23(s):w:rG8(Ph)|rG7(Rb)
					SER113(s):w:rC36(WC)|rA47(SG)
					ARG47(s):w:rA746(Ph)|rG745(Ph)
					cyc-SER96(s):w:rG1795(HG)|rG1794(SG)
					ARG97(s):w:rU815(Ph)|rG814(Rb)
					LYS81(s):w:rC1816(WC)|rG1814(Ph)
					cyc-SER96(m):w:rG1795(Ph)|rG1794(Rb)
					cyc-ASP77(s):w:rC2392(WC)|rC2393(Rb)
					ILE85(m):w:rU2387(SG)|rC2388(Rb)
					cyc-LYS26(s):w:rA1369(SG)|rG1370(SG)
					cyc-ARG132(s):w:rA2055(SG)|rU840(SG)
					HIS4(s):w:rA95(Ph)|rG94(Ph)
					ARG25(s):w:rC2728(Ph)|rA2727(Rb)
					GLU184(s):w:rG1325(SG)|rU1326(Rb)
					cyc-LYS158(s):w:rA1259(SG)|rG1074(SG)
					ARG144(s):w:rA1356(Ph)|rC905(Ph)
					HIS59(s):w:rG1604(SG)|rA1603(Ph)
					******************** pdb1k8w.hb2 ********************
					ASN26(s):w:rA413(SG)|rC415(SG)
					cyc-GLN67(s):w:rC417(SG)|rG408(SG)
					ASN26(m):w:rA413(Ph)|rG412(Ph)
					******************** pdb1knz.hb2 ********************
					cyc-SER80(s):w:rA4(HG)|rG3(Ph)
					cyc-SER80(s):w:rA4(HG)|rG3(Ph)
					cyc-SER80(s):w:rA4(HG)|rG3(Ph)
					cyc-SER80(s):w:rA4(HG)|rG3(Ph)
					******************** pdb1lng.hb2 ********************
					ARG15(m):w:rC158(Ph)|rU157(Ph)
					TYR53(s):w:rG166(Ph)|rG167(Ph)
					ARG15(s):w:rG167(Ph)|rG215(Rb)
					GLN74(s):w:rC161(Ph)|rU162(Ph)
					******************** pdb1m5k.hb2 ********************
					cyc-THR89(ms):w:rC40(WC)|rA41(HG)
					cyc-THR89(m):w:rC40(WC)|rA41(HG)
					LEU49(m):w:rG39(SG)|rU37(SG)
					******************** pdb1mji.hb2 ********************
					cyc-ARG95(s):w:rC43(WC)|rC47(Ph)
					cyc-ARG95(s):w:rC43(WC)|rC47(Ph)
					******************** pdb1n35.hb2 ********************
					HIS798(s):w:rG1276(Ph)|rG1275(Rb)
					******************** pdb1o0b.hb2 ********************
					cyc-GLN318(s):w:rU908(HG)|rA914(Ph)
					GLU34(s):w:rC975(SG)|rA976(Rb)
					******************** pdb1ooa.hb2 ********************
					GLU60(s):w:rG22(WC)|rA10(HG)
					LYS77(s):w:rA16(SG)|rA17(Ph)
					******************** pdb1r3e.hb2 ********************
					TYR137(s):w:rU409(WC)|rG412(Ph)
					THR46(s):w:rC411(Ph)|rG412(Ph)
					HIS26(m):w:rA413(Ph)|rG412(Ph)
					HIS43(m):w:rC416(SG)|rA417(Rb)
					******************** pdb1rpu.hb2 ********************
					cyc-PRO37(m):w:rC1(SG)|rG2(Rb)
					******************** pdb1sj3.hb2 ********************
					cyc-THR89(ms):w:rC152(WC)|rA153(HG)
					******************** pdb1u0b.hb2 ********************
					PRO353(m):w:rA22(WC)|rU23(SG)
					cyc-GLN311(ms):w:rG24(SG)|rU25(Rb)
					LEU163(m):w:rC72(SG)|rU73(Ph)
					ASP361(s):w:rG24(Ph)|rU23(Rb)
					******************** pdb1uvi.hb2 ********************
					ARG146(m):w:rC7(Ph)|rC8(Ph)
					******************** pdb1yvp.hb2 ********************
					cyc-GLU256(s):w:rC7(SG)|rC8(Ph)
					cyc-TRP144(m):w:rC7(Ph)|rU6(Ph)
					cyc-TRP144(m):w:rC7(Ph)|rU6(Ph)
					THR279(m):w:rA10(Ph)|rC8(Ph)
					THR279(m):w:rA10(Ph)|rC8(Ph)
					******************** pdb1zh5.hb2 ********************
					ASN56(m):w:rU7(WC)|rU9(Rb)
					ASN29(s):w:rU8(SG)|rU9(Rb)
					ASN29(s):w:rU8(SG)|rU9(Rb)
					******************** pdb2ann.hb2 ********************
					GLN32(s):w:rA15(SG)|rC16(Rb)
					******************** pdb2asb.hb2 ********************
					ARG311(s):w:rA8(SG)|rG11(Rb)
					ARG244(s):w:rA2(SG)|rA3(Ph)
					******************** pdb2b3j.hb2 ********************
					LYS106(s):w:rU39(WC)|rC32(SG)
					******************** pdb2bh2.hb2 ********************
					SER26(ms):w:rU1955(WC)|rU1956(WC)
					ALA367(m):w:rA1937(SG)|rA1938(Ph)
					******************** pdb2db3.hb2 ********************
					cyc-ASP381(s):w:rU6(WC)|rU7(Rb)
					cyc-GLU497(s):w:rU2(WC)|rU3(Rb)
					******************** pdb2f8k.hb2 ********************
					TYR468(s):w:rG8(WC)|rU6(Ph)
					******************** pdb2hyi.hb2 ********************
					GLY196(m):w:rU3(WC)|rU4(WC)
					******************** pdb2i82.hb2 ********************
					ARG62(s):w:rA1214(HG)|rU1215(HG)
					cyc-ARG88(s):w:rC1217(SG)|rG1206(SG)
					VAL60(m):w:rG1206(SG)|rA1207(Rb)
					ARG362(s):w:rU1315(WC)|rA1314(HG)
					ARG662(s):w:rU1415(WC)|rA1414(HG)
					VAL35(m):w:rU1209(SG)|rA1211(Ph)
					VAL335(m):w:rU1309(SG)|rA1311(Ph)
					cyc-PRO336(m):w:rA1312(WC)|rA1314(WC)
					VAL635(m):w:rU1409(SG)|rA1411(Ph)
					cyc-ARG988(s):w:rC1517(SG)|rG1506(SG)
					ARG962(s):w:rU1515(WC)|rA1514(HG)
					VAL935(m):w:rU1509(SG)|rA1511(Ph)
					******************** pdb2pjp.hb2 ********************
					LYS581(m):w:rA21(Ph)|rC20(Ph)
					cyc-LYS581(s):w:rU17(SG)|rU18(Ph)
					******************** pdb2q66.hb2 ********************
					VAL141(m):w:rA4(SG)|rA5(Rb)
					******************** pdb2qux.hb2 ********************
					cyc-ARG24(s):w:rG16(HG)|rU14(SG)
					******************** pdb2r8s.hb2 ********************
					SER53(s):w:rU177(Ph)|rG176(Rb)
					ALA101(m):w:rG181(Ph)|rG180(Rb)
					******************** pdb2rd2.hb2 ********************
					GLU323(s):w:rC911(SG)|rC925(SG)
					******************** pdb2uwm.hb2 ********************
					LEU460(m):w:rG14(SG)|rC15(Ph)
					ARG559(s):w:rC15(Ph)|rG16(Ph)
					LYS607(m):w:rC20(Ph)|rC21(Ph)
					cyc-ARG606(s):w:rU24(WC)|rG22(HG)
					LEU460(m):w:rG14(SG)|rC15(Ph)
					ARG559(s):w:rC15(Ph)|rG16(Ph)
					LYS607(m):w:rC20(Ph)|rC21(Ph)
					******************** pdb2v3c.hb2 ********************
					TYR53(s):w:rG166(Ph)|rG167(Ph)
					******************** pdb2vnu.hb2 ********************
					cyc-ARG848(s):w:rA-2(Ph)|rA-3(Ph)
					******************** pdb2vpl.hb2 ********************
					cyc-GLU42(s):w:rA9(SG)|rG10(Rb)
					ARG6(s):w:rC40(SG)|rG14(Rb)
					cyc-GLU42(s):w:rA9(SG)|rG10(Rb)
					******************** pdb2xs2.hb2 ********************
					LYS80(m):w:rG3(Ph)|rU2(Rb)
					THR73(m):w:rU7(HG)|rC6(Ph)
					******************** pdb2xzo.hb2 ********************
					GLU645(s):w:rU4(SG)|rU5(Rb)
					******************** pdb2zko.hb2 ********************
					cyc-ARG35(s):w:rA5(SG)|rG6(Rb)
					cyc-THR49(s):w:rA3(SG)|rC4(Rb)
					cyc-THR49(s):w:rA3(SG)|rC4(Rb)
					cyc-ARG35(s):w:rA5(SG)|rG6(Rb)
					******************** pdb2zue.hb2 ********************
					PHE499(m):w:rA938(SG)|rG939(Ph)
					GLY501(m):w:rC925(Ph)|rG939(Ph)
					GLU502(s):w:rG922(WC)|rU913(SG)
					******************** pdb3b0u.hb2 ********************
					VAL38(m):w:rG18(SG)|rG19(SG)
					******************** pdb3bsn.hb2 ********************
					CYS304(m):w:rC3(SG)|rC4(Ph)
					cyc-ARG413(s):w:rG6(Ph)|rG7(Ph)
					ASP114(m):w:rC3(Ph)|rC4(Ph)
					******************** pdb3bt7.hb2 ********************
					SER303(m):w:rG53(Ph)|rU52(Rb)
					******************** pdb3dd2.hb2 ********************
					ASP178(s):w:rA9(HG)|rG10(HG)
					******************** pdb3egz.hb2 ********************
					LEU244(m):w:rG39(SG)|rU37(SG)
					******************** pdb3eqt.hb2 ********************
					TRP652(m):w:rC4(Ph)|rG3(Ph)
					TRP652(m):w:rC4(Ph)|rG3(Ph)
					******************** pdb3ex7.hb2 ********************
					ASP335(m):w:rU2(SG)|rU3(Rb)
					******************** pdb3fht.hb2 ********************
					cyc-ARG199(s):w:rU4(Ph)|rU5(Ph)
					******************** pdb3hjw.hb2 ********************
					THR83(s):w:rC12(Ph)|rG11(Ph)
					******************** pdb3iev.hb2 ********************
					cyc-LYS245(s):w:rC1533(WC)|rA1534(HG)
					cyc-LEU279(m):w:rC1535(WC)|rU1537(WC)
					******************** pdb3ks8.hb2 ********************
					GLN263(s):w:rA4(SG)|rG5(Rb)
					******************** pdb3m7n.hb2 ********************
					cyc-ARG107(s):w:rC4(Ph)|rC5(Ph)
					******************** pdb3mxh.hb2 ********************
					LEU49(m):w:rG663(SG)|rU661(SG)
					ARG47(s):w:rA61(SG)|rA62(Ph)
					******************** pdb3nmr.hb2 ********************
					LYS117(s):w:rU1(Ph)|rU2(Ph)
					******************** pdb3ovb.hb2 ********************
					GLU164(s):w:rC33(Ph)|rC34(Ph)
					******************** pdb3q0q.hb2 ********************
					GLN999(m):w:rU1(SG)|rG2(Rb)
					******************** pdb3qg9.hb2 ********************
					GLN497(m):w:rU1(SG)|rG2(Rb)
					ILE241(m):w:rU8(SG)|rA9(Rb)
					******************** pdb3qrp.hb2 ********************
					ALA115(m):w:rG4(SG)|rU5(Ph)
					GLY199(m):w:rG20(HG)|rG21(HG)
					******************** pdb3r2d.hb2 ********************
					cyc-LYS36(m):w:rC6(SG)|rU7(Rb)
					******************** pdb3r9w.hb2 ********************
					LYS252(m):w:rA1534(Ph)|rC1533(Ph)
					******************** pdb3rw6.hb2 ********************
					ARG249(s):w:rC16(Ph)|rG14(Ph)
					ARG307(s):w:rA55(Ph)|rA54(Rb)
					GLU308(s):w:rG14(WC)|rA54(Ph)
					ASN192(s):w:rC33(SG)|rU34(Rb)
					******************** pdb3sqw.hb2 ********************
					cyc-LYS384(m):w:rU3(Ph)|rU4(Ph)
					******************** pdb3ts2.hb2 ********************
					GLN76(s):w:rA8(SG)|rG10(Ph)
					LYS102(s):w:rG10(SG)|rA11(Ph)
					TYR140(m):w:rA23(WC)|rG21(SG)
					LYS102(s):w:rG10(SG)|rA11(Ph)
					GLN76(s):w:rA8(SG)|rG10(Ph)
					cyc-HIS162(s):w:rG22(HG)|rG21(Rb)
					******************** pdb3u4m.hb2 ********************
					ARG6(s):w:rC2174(SG)|rC2128(Rb)
					LYS70(s):w:rA2126(Ph)|rG2125(Ph)
					******************** pdb3vjr.hb2 ********************
					THR185(m):w:rC22(SG)|rG23(Rb)
					ASP100(s):w:rG1(WC)|rG2(SG)
					******************** pdb3vyx.hb2 ********************
					cyc-GLU179(m):w:rG7(SG)|rC8(Rb)
					LYS182(s):w:rC8(Ph)|rG7(Ph)
					******************** pdb3wbm.hb2 ********************
					LEU13(m):w:rC12(Ph)|rC11(Rb)
					ALA45(m):w:rC13(Ph)|rG14(Ph)
					ALA45(m):w:rC19(Ph)|rG18(Ph)
					******************** pdb3zgz.hb2 ********************
					GLU532(s):w:rC75(WC)|rA76(SG)
					******************** pdb4al5.hb2 ********************
					cyc-ARG102(s):w:rA19(Ph)|rG20(Ph)
					******************** pdb4ato.hb2 ********************
					THR56(s):w:rA1(Ph)|rA2(Ph)
					LYS61(s):w:rA3(HG)|rU4(HG)
					cyc-ASN130(s):w:rC18(Ph)|rC19(Ph)
					******************** pdb4bw0.hb2 ********************
					cyc-ASN33(s):w:rG4(HG)|rG5(HG)
					ASN33(m):w:rG20(HG)|rA19(Ph)
					******************** pdb4ed5.hb2 ********************
					cyc-ARG97(m):w:rU9(WC)|rU10(HG)
					cyc-ARG97(m):w:rU9(WC)|rU10(HG)
					******************** pdb4f02.hb2 ********************
					ARG83(s):w:rA6(HG)|rA5(SG)
					cyc-ARG94(s):w:rA5(SG)|rA6(SG)
					cyc-TYR56(s):w:rA6(SG)|rA8(Ph)
					ARG83(s):w:rA6(HG)|rA5(SG)
					cyc-ARG94(s):w:rA5(SG)|rA6(SG)
					cyc-TYR56(s):w:rA6(SG)|rA8(Ph)
					******************** pdb4g0a.hb2 ********************
					ARG240(s):w:rG1(Ph)|rG2(Ph)
					cyc-ARG240(s):w:rG1(Ph)|rG2(Ph)
					ARG240(s):w:rG1(Ph)|rG2(Ph)
					******************** pdb4gha.hb2 ********************
					GLN263(s):w:rG4(SG)|rA5(Rb)
					GLN263(s):w:rU10(SG)|rA11(Rb)
					GLN263(s):w:rG7(SG)|rU8(Rb)
					******************** pdb4gv3.hb2 ********************
					ARG492(s):w:rC11(Ph)|rG10(Ph)
					******************** pdb4h5p.hb2 ********************
					THR195(ms):w:rU4(WC)|rU5(WC)
					SER177(s):w:rU11(WC)|rU12(WC)
					SER177(s):w:rU11(WC)|rU12(WC)
					THR195(ms):w:rU4(WC)|rU5(WC)
					THR195(ms):w:rU11(WC)|rU12(WC)
					cyc-ASN66(s):w:rU12(Ph)|rU13(Ph)
					SER177(s):w:rU4(WC)|rU5(WC)
					cyc-ASN66(s):w:rU5(Ph)|rU6(Ph)
					cyc-ASN66(s):w:rU12(Ph)|rU13(Ph)
					THR195(ms):w:rU11(WC)|rU12(WC)
					ARG185(s):w:rU7(SG)|rU8(Rb)
					******************** pdb4hor.hb2 ********************
					cyc-GLN377(s):w:rC3(WC)|rC4(WC)
					cyc-ARG260(s):w:rC3(Ph)|rC4(Ph)
					******************** pdb4iqx.hb2 ********************
					cyc-ARG128(s):w:rG905(Ph)|rG906(Ph)
					******************** pdb4j7l.hb2 ********************
					cyc-LYS255(s):w:rU2(Ph)|rU3(Ph)
					******************** pdb4jng.hb2 ********************
					THR92(s):w:rU35(Ph)|rU36(Ph)
					******************** pdb4k4x.hb2 ********************
					ASP413(s):w:rC606(SG)|rG607(Rb)
					ASP413(s):w:rC606(SG)|rG607(Rb)
					LYS409(s):w:rA697(Ph)|rG696(Rb)
					******************** pdb4kzd.hb2 ********************
					TYR62(s):w:rA40(SG)|rC41(Rb)
					cyc-TYR57(s):w:rA39(HG)|rA38(Ph)
					cyc-ARG105(s):w:rA39(Ph)|rG37(Ph)
					ARG106(m):w:rA39(Ph)|rG37(Ph)
					******************** pdb4lgt.hb2 ********************
					cyc-ARG108(s):w:rA2589(WC)|rU2604(WC)
					cyc-ARG17(s):w:rG2595(HG)|rC2594(Ph)
					THR81(s):w:rA2589(SG)|rA2590(Rb)
					cyc-ARG17(s):w:rG2595(HG)|rC2594(Ph)
					cyc-ARG41(s):w:rC2594(Ph)|rG2595(Ph)
					******************** pdb4m4o.hb2 ********************
					ARG128(s):w:rA40(HG)|rG28(SG)
					******************** pdb4mdx.hb2 ********************
					SER39(s):w:rA8(HG)|rU7(SG)
					******************** pdb4n0t.hb2 ********************
					SER199(m):w:rC48(SG)|rA49(Ph)
					cyc-ARG153(m):w:rU57(WC)|rC58(HG)
					THR202(s):w:rA47(HG)|rA45(SG)
					ARG215(s):w:rA41(WC)|rA42(HG)
					ARG300(s):w:rU37(Ph)|rU36(Rb)
					******************** pdb4o8j.hb2 ********************
					ARG39(s):w:rA6(Ph)|rA5(Rb)
					cyc-GLN47(m):w:rA4(Ph)|rA5(Ph)
					cyc-ARG45(s):w:rA4(Ph)|rA5(Ph)
					cyc-GLN47(m):w:rA4(Ph)|rA5(Ph)
					******************** pdb4oog.hb2 ********************
					cyc-SER453(s):w:rG16(SG)|rU17(Ph)
					******************** pdb4pkd.hb2 ********************
					THR264(ms):w:rU95(Ph)|rA94(Rb)
					cyc-THR89(s):w:rA70(HG)|rC69(SG)
					LEU49(m):w:rG68(SG)|rU66(SG)
					cyc-ARG265(s):w:rG93(SG)|rU92(Ph)
					THR264(m):w:rG103(WC)|rU92(SG)
					ARG256(s):w:rA97(Ph)|rG99(Ph)
					******************** pdb4pr6.hb2 ********************
					THR89(m):w:rA153(HG)|rC152(SG)
					******************** pdb4qik.hb2 ********************
					ASP322(s):w:rA17(SG)|rA18(Rb)
					ARG164(s):w:rA18(Ph)|rA17(Rb)
					cyc-ARG135(s):w:rG20(HG)|rC19(Ph)
					SER160(s):w:rA17(Ph)|rA16(Rb)
					******************** pdb4qm6.hb2 ********************
					cyc-GLN83(s):w:rC2(SG)|rU3(Ph)
					LYS132(s):w:rC1(WC)|rG4(Ph)
					cyc-GLN83(s):w:rC2(SG)|rU3(Ph)
					cyc-SER37(s):w:rC1(Ph)|rC2(Ph)
					LYS132(s):w:rC1(WC)|rG4(Ph)
					cyc-SER37(s):w:rC1(Ph)|rC2(Ph)
					******************** pdb4qoz.hb2 ********************
					cyc-ARG181(m):w:rC8(Ph)|rG7(Ph)
					cyc-TYR144(s):w:rU14(WC)|rU12(Ph)
					cyc-TYR144(m):w:rU12(WC)|rU14(SG)
					LYS67(s):w:rU12(SG)|rU14(Ph)
					******************** pdb4qu6.hb2 ********************
					GLN155(s):w:rG804(HG)|rG802(SG)
					******************** pdb4rmo.hb2 ********************
					GLY131(m):w:rA27(HG)|rU26(SG)
					cyc-LYS23(s):w:rA1(Ph)|rA2(Ph)
					HIS117(ms):w:rG13(HG)
					ARG69(s):w:rU6(SG)|rA7(Ph)
					GLY131(m):w:rA27(HG)|rU26(SG)
					HIS117(ms):w:rG13(HG)|rG35(Ph)
					GLY131(m):w:rA27(HG)|rU26(SG)
					HIS117(ms):w:rG13(HG)
					GLY131(m):w:rA27(HG)|rU26(SG)
					cyc-LYS23(s):w:rA1(Ph)|rA2(Ph)
					ARG69(s):w:rU6(SG)|rA7(Ph)
					HIS117(m):w:rG13(HG)|rG35(Ph)
					cyc-ARG112(s):w:rA14(SG)|rC15(Ph)
					GLY131(m):w:rA27(HG)|rU26(SG)
					HIS117(ms):w:rG13(HG)
					SER51(s):w:rA1(Ph)|rA2(Ph)
					ARG69(s):w:rA7(Ph)
					GLY131(m):w:rA27(HG)|rU26(SG)
					cyc-LYS23(s):w:rA1(Ph)|rA2(Ph)
					HIS117(m):w:rG13(HG)
					HIS117(ms):w:rG13(HG)
					GLY131(m):w:rA27(HG)|rU26(SG)
					HIS117(m):w:rG13(HG)|rG35(Ph)
					******************** pdb4rwn.hb2 ********************
					cyc-GLU16(s):w:rU5(WC)|rA16(SG)
					GLU16(s):w:rU5(SG)|rU6(Rb)
					cyc-GLU42(s):w:rA15(SG)|rU16(Rb)
					ASP34(s):w:rU5(SG)|rA6(Rb)
					SER206(s):w:rA15(SG)|rA16(Rb)
					******************** pdb4s3n.hb2 ********************
					ASN201(s):w:rA15(SG)|rA16(Rb)
					******************** pdb4wal.hb2 ********************
					ASN163(s):w:rA6(HG)|rU5(Ph)
					******************** pdb4wtj.hb2 ********************
					cyc-ARG386(s):w:rG1(Ph)|rG2(Ph)
					******************** pdb4x4t.hb2 ********************
					ASN225(m):w:rG29(Ph)|rG7(Ph)
					ARG168(s):w:rC25(WC)|rC3(SG)
					******************** pdb4xww.hb2 ********************
					SER154(s):w:rU1(Ph)|rU2(Ph)
					cyc-SER247(ms):w:rU4(Ph)
					SER154(s):w:rU1(Ph)|rU2(Ph)
					ARG215(s):w:rU1(Ph)|rU0(Rb)
					cyc-ARG271(m):w:rU5(Ph)|rU6(Ph)
					cyc-ARG271(m):w:rU5(Ph)|rU6(Ph)
					******************** pdb4yco.hb2 ********************
					GLY10(m):w:rG19(SG)|rU20(Ph)
					GLY10(m):w:rG19(SG)|rU20(Ph)
					GLN275(s):w:rG18(SG)|rG19(Ph)
					LYS44(s):w:rG44(HG)|rG24(Ph)
					GLY10(m):w:rG19(SG)|rU20(Ph)
					cyc-LYS274(s):w:rU20(WC)|rC56(SG)
					cyc-ARG48(s):w:rA23(Rb)|rG22(Rb)
					******************** pdb4yye.hb2 ********************
					cyc-ASN400(s):w:rU31(HG)|rU32(HG)
					cyc-ASN400(s):w:rU31(HG)|rU32(HG)
					******************** pdb4z0c.hb2 ********************
					HIS112(s):w:rC10(Ph)|rC11(Rb)
					******************** pdb4zlr.hb2 ********************
					HIS977(m):w:rU5(SG)|rG6(Rb)
					******************** pdb5a0t.hb2 ********************
					SER152(s):w:rC0(Ph)|rG1(Ph)
					ARG267(m):w:rC5(Ph)|rU4(Ph)
					SER152(s):w:rC0(Ph)|rG1(Ph)
					******************** pdb5ah5.hb2 ********************
					THR531(s):w:rC72(Ph)|rG71(Rb)
					ALA618(m):w:rC25(Ph)|rA24(Rb)
					cyc-GLN759(s):w:rA57(SG)|rG19(SG)
					THR531(s):w:rC72(Ph)|rG71(Rb)
					cyc-LYS602(m):w:rA13(SG)|rG12(SG)
					ALA618(m):w:rC25(Ph)|rA24(Rb)
					cyc-GLN759(s):w:rA57(SG)|rG19(SG)
					******************** pdb5aor.hb2 ********************
					ASN515(s):w:rU8(SG)|rU9(Rb)
					ASN664(m):w:rU5(Ph)|rU6(Ph)
					ASN664(m):w:rU5(Ph)|rU6(Ph)
					******************** pdb5aox.hb2 ********************
					LYS41(s):w:rA60(SG)|rU24(Ph)
					cyc-ASP45(m):w:rC109(SG)|rG58(SG)
					SER23(s):w:rC22(Ph)|rG21(Ph)
					GLY63(m):w:rU24(WC)|rG5(HG)
					LYS41(s):w:rA60(SG)|rU24(Ph)
					******************** pdb5bte.hb2 ********************
					HIS114(s):w:rU7(WC)|rU5(SG)
					HIS114(s):w:rU7(WC)|rU5(SG)
					******************** pdb5bz1.hb2 ********************
					GLN413(m):w:rU3(SG)|rA4(Rb)
					ASN516(m):w:rU1(SG)|rG2(Rb)
					LYS385(s):w:rU5(WC)|rU6(HG)
					******************** pdb5ccb.hb2 ********************
					TYR172(s):w:rG44(Ph)|rG45(Ph)
					******************** pdb5d0a.hb2 ********************
					ARG329(s):w:rA31(Ph)|rC32(Ph)
					cyc-LYS297(s):w:rA31(Ph)|rG30(Rb)
					******************** pdb5ddp.hb2 ********************
					cyc-THR88(ms):w:rC39(WC)|rA40(HG)
					cyc-THR88(s):w:rA40(HG)|rC39(SG)
					ASP23(m):w:rG30(Ph)|rA29(Rb)
					******************** pdb5det.hb2 ********************
					ALA101(m):w:rA3(HG)|rC2(SG)
					******************** pdb5do4.hb2 ********************
					HIS87(s):w:rA7(Ph)|rA8(Ph)
					******************** pdb5elh.hb2 ********************
					CYS130(s):w:rU1(HG)|rA3(SG)
					******************** pdb5gxh.hb2 ********************
					cyc-TYR383(s):w:rU5(WC)|rU7(SG)
					******************** pdb5hab.hb2 ********************
					ASP86(ms):w:rA2(Ph)|rA3(Ph)
					HIS323(s):w:rA2(SG)|rA3(Rb)
					******************** pdb5hjz.hb2 ********************
					cyc-ASN54(s):w:rC2(Ph)|rC3(Ph)
					******************** pdb5hr7.hb2 ********************
					cyc-ARG206(s):w:rC28(Ph)|rG29(Ph)
					ASN271(m):w:rC32(WC)|rC38(WC)
					cyc-ASP198(s):w:rA26(SG)|rG10(SG)
					******************** pdb5i4a.hb2 ********************
					cyc-SER608(ms):w:rA2(SG)|rU3(Ph)
					ARG518(s):w:rA11(Ph)|rU10(Rb)
					cyc-SER608(ms):w:rA2(SG)|rU3(Ph)
					ARG518(s):w:rA11(Ph)|rU10(Rb)
					******************** pdb5jaj.hb2 ********************
					TRP650(m):w:rA4(Ph)|rU3(Ph)
					cyc-ARG490(s):w:rA8(Ph)|rC9(Ph)
					GLN256(ms):w:rU3(SG)|rA4(Rb)
					******************** pdb5k77.hb2 ********************
					HIS230(s):w:rG510(HG)|rC502(SG)
					HIS230(s):w:rG510(HG)|rC502(SG)
					HIS230(s):w:rG510(HG)|rC502(SG)
					******************** pdb5l2l.hb2 ********************
					cyc-LYS416(s):w:rA4(Ph)|rA5(Ph)
					cyc-LYS465(m):w:rA6(WC)|rG12(SG)
					cyc-ARG432(s):w:rA9(HG)|rA6(SG)
					LYS465(m):w:rA6(WC)|rG12(SG)
					cyc-ARG432(s):w:rA9(HG)|rA6(SG)
					cyc-ARG432(s):w:rA9(HG)|rA6(SG)
					cyc-LYS416(s):w:rA4(Ph)|rA5(Ph)
					SER433(s):w:rA9(WC)|rG12(SG)
					LYS465(m):w:rA6(WC)|rG12(SG)
					cyc-ARG432(s):w:rA9(HG)|rA6(SG)
					LYS465(m):w:rA6(WC)|rG12(Rb)
					******************** pdb5m3h.hb2 ********************
					cyc-ASN514(s):w:rG2(SG)|rU3(Rb)
					GLU391(m):w:rG5(SG)|rU6(Rb)
					THR385(s):w:rA7(Ph)|rU6(Rb)
					******************** pdb5o1y.hb2 ********************
					cyc-VAL408(m):w:rA3(HG)|rU2(SG)
					******************** pdb5the.hb2 ********************
					THR1150(m):w:rA7(Ph)|rA6(Rb)
					******************** pdb5udi.hb2 ********************
					cyc-ARG262(s):w:rA3(Ph)|rA4(Ph)
					******************** pdb5w0m.hb2 ********************
					VAL1104(m):w:rU2(SG)|rU3(Rb)
					VAL1104(m):w:rU2(SG)|rU3(Rb)
					******************** pdb5w1h.hb2 ********************
					GLN1291(s):w:rC-1(Ph)|rC1(Ph)
					TYR1340(s):w:rC10(Ph)|rC11(Rb)
					cyc-ARG1036(s):w:rA6(SG)|rU5(SG)
					LYS1276(s):w:rG-22(SG)|rC-21(Rb)
					TYR428(s):w:rA-25(Ph)|rG-26(Ph)
					cyc-ARG404(s):w:rC-20(Ph)|rC-21(Ph)
					GLN671(m):w:rA2(SG)|rG3(Rb)
					cyc-ARG238(s):w:rA-17(Ph)|rA-18(Ph)
					cyc-ARG127(s):w:rA-17(Ph)|rG-16(Ph)
					cyc-TYR407(s):w:rC-21(Ph)|rG-22(Ph)
					******************** pdb5w3v.hb2 ********************
					TRP115(m):w:rG9(SG)|rC10(Ph)
					cyc-ARG17(s):w:rG7(Ph)|rG8(Ph)
					cyc-ARG17(s):w:rG7(Ph)|rG8(Ph)
					cyc-ARG175(s):w:rG7(Ph)|rG8(Ph)
					VAL19(m):w:rA2(Ph)|rA1(Rb)
					VAL19(m):w:rA2(Ph)|rA1(Rb)
					******************** pdb5wlh.hb2 ********************
					TYR428(s):w:rA-25(Ph)|rG-26(Ph)
					cyc-ARG1036(s):w:rA6(SG)|rU5(SG)
					cyc-ARG238(s):w:rA-17(Ph)|rA-18(Ph)
					cyc-ARG404(s):w:rC-20(Ph)|rC-21(Ph)
					LEU15(m):w:rG-8(Ph)|rG-9(Ph)
					GLN671(m):w:rA2(SG)|rG3(Rb)
					cyc-TYR407(s):w:rC-21(Ph)|rG-22(Ph)
					******************** pdb5xtm.hb2 ********************
					GLU94(m):w:rG18(WC)|rA32(SG)
					******************** pdb5yki.hb2 ********************
					GLN220(m):w:rU4(SG)|rG5(Rb)
					GLN335(m):w:rU1(SG)|rG2(Rb)
					******************** pdb5zuu.hb2 ********************
					ARG289(m):w:rA4(Ph)|rU3(Ph)
					ARG289(m):w:rA4(Ph)|rU3(Ph)
					ARG289(m):w:rA4(Ph)|rU3(Ph)
					******************** pdb6a6j.hb2 ********************
					GLU101(s):w:rA3(HG)|rC2(SG)
					******************** pdb6db8.hb2 ********************
					cyc-ARG105(s):w:rA25(Ph)|rG23(Ph)
					cyc-ARG106(m):w:rA25(Ph)|rG23(Ph)
					******************** pdb6dcb.hb2 ********************
					cyc-ASN486(s):w:rG111(SG)|rU112(SG)
					******************** pdb6dtd.hb2 ********************
					cyc-SER757(s):w:rA33(SG)|rC34(Rb)
					LYS857(m):w:rU15(Ph)|rU14(Rb)
					LYS570(s):w:rA25(HG)|rG26(HG)
					GLN571(m):w:rC9(Ph)|rU8(Ph)
					LEU487(m):w:rA35(Ph)|rC34(Ph)
					LYS846(s):w:rU17(Ph)|rU18(Ph)
					cyc-LYS744(s):w:rA7(Ph)|rC6(Ph)
					PHE491(m):w:rC34(Ph)|rA33(Rb)
					GLU586(s):w:rG27(Ph)|rG26(Rb)
					******************** pdb6du4.hb2 ********************
					GLY196(m):w:rG18(SG)|rA19(Ph)
					cyc-ARG282(s):w:rA17(SG)|rG18(SG)
					CYS253(m):w:rA19(SG)|rG20(Ph)
					cyc-ARG204(s):w:rA19(Ph)|rG20(Ph)
					ASN211(s):w:rA17(SG)|rG18(Ph)
					ASN37(s):w:rG12(Ph)|rU14(Ph)
					******************** pdb6f4g.hb2 ********************
					ARG20(s):w:rU16(SG)|rC18(Ph)
					cyc-SER86(s):w:rA14(HG)|rC13(SG)
					LEU46(m):w:rG12(SG)|rU10(SG)
					cyc-GLN152(s):w:rG4(SG)|rC5(Ph)
					SER86(s):w:rA14(HG)|rC13(SG)
					LEU46(m):w:rG12(SG)|rU10(SG)
					ARG20(s):w:rU16(SG)|rC18(Ph)
					******************** pdb6fq3.hb2 ********************
					cyc-ARG581(s):w:rA9(Ph)|rA8(Rb)
					******************** pdb6h9h.hb2 ********************
					cyc-ARG148(s):w:rC-1(Ph)|rG0(Ph)
					cyc-THR47(s):w:rC9(SG)|rG20(SG)
					LYS153(s):w:rG20(HG)|rG21(HG)
					******************** pdb6iv8.hb2 ********************
					ASP516(s):w:rU4(SG)|rC5(Rb)
					cyc-ARG145(s):w:rG-9(SG)|rC-7(Ph)
					cyc-ASN737(s):w:rA7(Ph)|rG6(Rb)
					ASN740(s):w:rG6(Ph)|rC5(Rb)
					cyc-HIS616(m):w:rA19(Ph)|rA20(Ph)
					******************** pdb6jim.hb2 ********************
					GLY362(m):w:rU2(SG)|rU4(Ph)
					LYS211(s):w:rA7(Ph)|rA8(Ph)
					GLY362(m):w:rU2(SG)|rU4(Ph)
					******************** pdb6m6r.hb2 ********************
					TYR972(s):w:rC4(Ph)|rC3(Rb)
					TRP1049(m):w:rC3(Ph)|rC4(Ph)
					******************** pdb6m7k.hb2 ********************
					PHE272(m):w:rA2(SG)|rG3(Ph)
					******************** pdb6oon.hb2 ********************
					HIS714(s):w:rA9(Ph)|rA8(Rb)
					******************** pdb6pun.hb2 ********************
					GLU412(m):w:rU4(SG)|rG5(Rb)
					******************** pdb6rti.hb2 ********************
					TYR709(s):w:rA10(Ph)|rA9(Ph)
					LYS617(m):w:rA31(Ph)|rA30(Rb)
					cyc-ARG511(s):w:rA11(Ph)|rG13(Ph)
					******************** pdb6sce.hb2 ********************
					GLN222(s):w:rA1(Ph)|rA4(Ph)
					******************** pdb6scf.hb2 ********************
					GLN84(m):w:rA1(SG)|rA2(Ph)
					GLN84(m):w:rA2(SG)|rA3(Ph)
					GLN84(m):w:rA4(SG)|rA1(Ph)
					******************** pdb6sx0.hb2 ********************
					cyc-THR49(s):w:rU3(SG)|rA4(Rb)
					LYS41(s):w:rG8(Ph)|rU7(Rb)
					cyc-THR49(s):w:rU3(SG)|rA4(Rb)
					******************** pdb6tqb.hb2 ********************
					GLN236(m):w:rA7(Ph)|rA6(Rb)
					cyc-SER265(s):w:rA12(Ph)|rU11(Rb)
					SER181(m):w:rA5(Ph)|rG4(Rb)
					HIS244(s):w:rU8(HG)|rU9(HG)
					cyc-GLN193(s):w:rA7(Ph)
					******************** pdb6uej.hb2 ********************
					cyc-LYS89(s):w:rC2(SG)|rU1(SG)
					******************** pdb6vm6.hb2 ********************
					TRP449(m):w:rA3(SG)|rA1(Ph)
					TRP449(m):w:rA3(SG)|rA1(Ph)
					TRP449(m):w:rA3(SG)|rA1(Ph)
					******************** pdb6x5m.hb2 ********************
					cyc-ARG105(s):w:rA16(Ph)|rG14(Ph)
					******************** pdb6xjq.hb2 ********************
					cyc-TYR54(s):w:rU24(SG)|rU25(Ph)
					cyc-ARG67(s):w:rC22(Ph)|rC23(Ph)
					cyc-ASN108(m):w:rA33(HG)|rG30(SG)
					cyc-ARG67(s):w:rC22(Ph)|rC23(Ph)
					cyc-ARG93(s):w:rU34(SG)|rC35(Ph)
					TYR106(s):w:rC29(Ph)|rG30(Ph)
					******************** pdb6xlv.hb2 ********************
					SER294(s):w:rU5(Ph)|rU6(Rb)
					cyc-TYR152(s):w:rU5(SG)|rU6(Ph)
					******************** pdb6yud.hb2 ********************
					ASP69(s):w:rA2(SG)|rA3(Ph)
					ASP69(s):w:rA4(SG)|rA1(Ph)
					******************** pdb6ywo.hb2 ********************
					VAL377(m):w:rA-2(SG)|rA-1(Rb)
					******************** pdb7a9x.hb2 ********************
					cyc-ARG163(m):w:rA8(SG)|rA9(Ph)
					cyc-ARG163(s):w:rA6(Ph)|rU7(Ph)
					cyc-ARG453(s):w:rU12(Ph)|rU13(Ph)
					GLY401(m):w:rA9(SG)|rC10(Ph)
					******************** pdb7bdv.hb2 ********************
					cyc-ASP20(s):w:rA2(SG)|rA3(Ph)
					cyc-ASP20(s):w:rA4(SG)|rA1(Ph)
					******************** pdb7c45.hb2 ********************
					GLY182(m):w:rU8(SG)|rU10(Ph)
					******************** pdb7cgf.hb2 ********************
					GLN390(m):w:rU2(SG)|rA3(Rb)
					GLN469(m):w:rU0(SG)|rG1(Rb)
					******************** pdb7d8o.hb2 ********************
					SER64(s):w:rG2(HG)|rG3(HG)
					GLN119(s):w:rG23(Ph)|rU22(Ph)
					THR52(s):w:rA-3(Ph)|rU-2(Ph)
					GLN119(s):w:rG23(Ph)|rU22(Ph)
					SER64(s):w:rG2(HG)|rG3(HG)
					GLY146(m):w:rU-2(SG)|rU-1(Ph)
					SER64(s):w:rG2(HG)|rG3(HG)
					GLN119(s):w:rG23(Ph)|rU22(Ph)
					GLN119(s):w:rG23(Ph)|rU22(Ph)
					SER64(s):w:rG2(HG)|rG3(HG)
					GLN119(s):w:rG23(Ph)|rU22(Ph)
					GLY146(m):w:rU-2(SG)|rU-1(Ph)
					cyc-LYS62(s):w:rU0(SG)|rG2(Ph)
					LYS127(s):w:rA13(Ph)|rC14(Ph)
					THR52(s):w:rA-3(Ph)|rU-2(Ph)
					SER64(s):w:rG2(HG)|rG3(HG)
					GLN119(s):w:rG23(Ph)|rU22(Ph)
					cyc-SER53(s):w:rA31(SG)|rA32(SG)
					GLN141(s):w:rU16(SG)|rU17(Ph)
					SER64(s):w:rG2(HG)|rG3(HG)
					******************** pdb7jyy.hb2 ********************
					ASN6841(m):w:rU3(Ph)|rU2(Rb)
					ASN6841(m):w:rU3(Ph)|rU2(Rb)
					******************** pdb7k98.hb2 ********************
					ASP159(s):w:rC75(WC)|rC76(SG)
					PHE743(m):w:rA39(Ph)|rA38(Rb)
					******************** pdb7k9d.hb2 ********************
					ARG45(s):w:rG500(Ph)|rG501(Ph)
					LYS51(s):w:rG501(Ph)|rU502(Ph)
					ASP21(s):w:rG501(HG)|rG503(Ph)
					cyc-LYS44(m):w:rU499(Ph)|rU498(Rb)
					******************** pdb7kfn.hb2 ********************
					ASN473(m):w:rC2(Ph)|rG1(Rb)
					cyc-SER486(m):w:rG14(SG)|rA15(Ph)
					ILE456(m):w:rC14(SG)|rA15(Rb)
					******************** pdb7mlx.hb2 ********************
					TYR62(s):w:rA43(SG)|rC44(Rb)
					cyc-ARG105(s):w:rA42(Ph)|rG40(Ph)
					******************** pdb7mpl.hb2 ********************
					cyc-ASP114(s):w:rG604(WC)|rG603(HG)
					cyc-ASP114(s):w:rG604(WC)|rG603(HG)
					cyc-ASP114(s):w:rG604(WC)|rG603(HG)
					cyc-ASP114(s):w:rG604(WC)|rG603(HG)
					cyc-ASP114(s):w:rG604(WC)|rG603(HG)
					cyc-ASP114(s):w:rG604(WC)|rG603(HG)
					******************** pdb7om6.hb2 ********************
					cyc-GLY442(m):w:rA3(SG)|rA4(Ph)
					SER301(s):w:rA5(Ph)|rA4(Rb)
					cyc-GLY442(m):w:rA3(SG)|rA4(Ph)
					******************** pdb7os0.hb2 ********************
					cyc-LYS1086(m):w:rA11(SG)|rG33(SG)
					ARG301(s):w:rC13(Ph)|rG14(Ph)
					GLU715(s):w:rC36(SG)|rC37(Rb)
					cyc-LYS1086(m):w:rA11(SG)|rG33(SG)
					ILE174(m):w:rG25(SG)|rA23(Ph)
					cyc-THR10(m):w:rA30(Ph)|rG29(Ph)
					SER202(s):w:rC15(WC)|rC27(SG)
					LYS276(s):w:rC24(WC)|rG22(Ph)
					cyc-TRP1108(m):w:rA8(WC)|rU9(WC)
					cyc-ARG180(s):w:rA17(Ph)|rA18(Ph)
					ARG301(s):w:rC13(Ph)|rG14(Ph)
					LYS276(s):w:rC24(WC)|rG22(Ph)
					cyc-THR10(m):w:rA30(Ph)|rG29(Ph)
					cyc-ARG180(s):w:rA17(Ph)|rA18(Ph)
					ILE174(m):w:rG25(SG)|rA23(Ph)
					cyc-TRP1108(m):w:rA8(WC)|rU9(WC)
					SER202(s):w:rC15(SG)|rC27(SG)
					cyc-ASP293(s):w:rA17(WC)|rA23(SG)
					******************** pdb7ozq.hb2 ********************
					cyc-LYS34(s):w:rA28(HG)|rA6(Ph)
					ASN37(s):w:rU5(WC)|rG30(SG)
					GLU14(m):w:rA23(Ph)|rU22(Ph)
					GLU93(s):w:rG27(WC)|rA6(SG)
					GLU14(m):w:rC21(Ph)|rU22(Ph)
					******************** pdb7s02.hb2 ********************
					GLU412(m):w:rU3(SG)|rA4(Rb)

## Sheet: A2wN1
	Identified examples of A2:w:N1 topology
					******************** pdb1c0a.hb2 ********************
					cyc-GLU219(s)|ASP220(m):w:rC674(SG)
					LYS400(s)|ASP404(s):w:rG673(Ph)
					cyc-LEU110(m)|LEU108(m):w:rG610(SG)
					******************** pdb1dfu.hb2 ********************
					ARG9(s)|ALA28(m):w:rG75(SG)
					******************** pdb1dul.hb2 ********************
					THR36(s)|ARG50(s):w:rA140(Rb)
					******************** pdb1f7u.hb2 ********************
					THR552(s)|THR548(m):w:rA914(SG)
					cyc-TYR565(s)|ARG495(m):w:rG936(Ph)
					ASN502(s)|VAL499(m):w:rC935(SG)
					******************** pdb1feu.hb2 ********************
					GLU84(s)|ASN75(s):w:rG76(SG)
					GLU84(s)|LYS78(m):w:rU77(SG)
					cyc-GLN73(s)|ARG72(m):w:rG102(SG)
					GLU84(s)|ASN75(s):w:rG76(SG)
					******************** pdb1ffy.hb2 ********************
					cyc-GLN706(s)|ASN710(s):w:rA23(SG)
					ARG816(s)|ASN809(m):w:rG41(SG)
					cyc-GLN709(s)|GLN706(s):w:rG24(SG)
					ASN650(s)|ARG653(s):w:rA35(SG)
					THR651(s)|LYS647(s):w:rA35(WC)
					******************** pdb1g59.hb2 ********************
					SER299(ms)|GLY301(m):w:rU513(Ph)
					******************** pdb1gtf.hb2 ********************
					ASN20(s)|ARG58(s):w:rU149(WC)
					ASN20(s)|ARG58(s):w:rU124(WC)
					cyc-ASN20(s)|ARG58(s):w:rU134(WC)
					******************** pdb1j1u.hb2 ********************
					GLU202(s)|ASP200(s):w:rG528(Ph)
					******************** pdb1jj2.hb2 ********************
					GLN101(s)|ARG97(m):w:rG1794(Ph)
					ARG9(s)|GLY183(m):w:rU1879(Ph)
					VAL113(m)|VAL111(m):w:rG709(SG)
					LYS63(s)|ASP80(s):w:rC658(Ph)
					GLU49(s)|ALA54(m):w:rU178(Ph)
					GLN102(s)|LYS15(m):w:rG501(SG)
					cyc-LYS51(s)|GLN39(s):w:rG219(Ph)
					HIS14(s)|THR15(m):w:rU1066(Rb)
					ILE85(m)|ARG51(m):w:rA2402(SG)
					LYS94(m)|CYS170(m):w:rG157(Ph)
					cyc-GLN149(s)|ARG147(m):w:rU623(Ph)
					cyc-SER207(s)|LYS208(m):w:rC1334(Ph)
					CYS170(s)|LYS94(m):w:rC400(SG)
					ILE85(m)|ARG51(m):w:rA2402(SG)
					cyc-ASP126(m)|ARG127(m):w:rU1309(SG)
					cyc-ARG63(s)|ARG59(s):w:rC1549(Ph)
					cyc-SER38(m)|GLY36(m):w:rU2711(SG)
					ASN64(s)|VAL65(m):w:rG81(Ph)
					cyc-LYS160(s)|ASP132(s):w:rA620(SG)
					ASP114(s)|LEU113(m):w:rG2828(Ph)
					ARG81(s)|ARG85(m):w:rA160(Ph)
					ASP281(s)|SER334(m):w:rG2862(Ph)
					cyc-LYS30(s)|GLU35(s):w:rG246(Ph)
					LYS64(s)|GLU81(s):w:rU2458(Ph)
					GLN256(s)|ARG18(s):w:rA2840(Ph)
					ARG95(s)|TYR92(m):w:rU2673(SG)
					cyc-VAL215(m)|ARG234(m):w:rC1734(Ph)
					cyc-ASP198(ms)|ARG3(m):w:rG873(WC)
					ARG3(s)|GLN7(m):w:rG871(Ph)
					ARG11(s)|HIS18(m):w:rU624(Ph)
					ARG132(s)|ALA129(m):w:rU840(SG)
					cyc-ARG11(s)|ARG8(m):w:rU872(Ph)
					PRO126(m)|GLN127(m):w:rA1329(Ph)
					cyc-ARG79(s)|GLY67(m):w:rC2049(Ph)
					GLY179(m)|ALA176(m):w:rU1306(Ph)
					LYS63(s)|GLN25(s):w:rG1445(Ph)
					LYS213(s)|ASP227(s):w:rA1881(SG)
					cyc-ARG8(s)|ARG3(m):w:rG871(Ph)
					cyc-MET87(s)|LYS84(ms):w:rG390(Ph)
					ARG97(s)|SER90(m):w:rU815(Ph)
					ARG40(s)|HIS41(m):w:rG1417(Ph)
					GLN131(s)|GLN153(m):w:rC621(Ph)
					cyc-ARG147(s)|LYS145(m):w:rC906(Ph)
					ASP15(s)|ASN18(s):w:rU1418(Ph)
					HIS27(s)|ALA84(m):w:rG2051(Ph)
					cyc-ARG79(s)|SER64(m):w:rU1371(Ph)
					ASP47(s)|ARG45(s):w:rA380(Ph)
					LYS224(m)|GLY222(m):w:rC1861(Ph)
					cyc-VAL84(m)|ALA77(m):w:rC1361(SG)
					HIS26(s)|GLY15(m):w:rU1041(Ph)
					LYS95(s)|GLU103(s):w:rC156(SG)
					ASP49(s)|ARG55(s):w:rC34(Ph)
					LYS11(s)|ARG94(m):w:rU1056(Ph)
					SER4(s)|ALA6(m):w:rC122(SG)
					THR7(s)|SER4(s):w:rU121(Ph)
					cyc-ASN43(s)|ARG42(s):w:rC218(Ph)
					cyc-LEU67(m)|ARG80(m):w:rU2457(SG)
					cyc-VAL115(m)|LYS114(m):w:rC48(Ph)
					ASP198(s)|ASN195(m):w:rA875(SG)
					SER214(s)|ASP227(s):w:rA1942(SG)
					ARG22(s)|LYS180(m):w:rC783(Ph)
					ASN195(s)|ALA196(m):w:rG2634(Ph)
					LYS224(s)|ALA219(m):w:rC1861(Ph)
					LYS211(s)|ARG223(s):w:rG2272(Ph)
					cyc-ARG223(s)|HIS227(m):w:rC2614(SG)
					cyc-LEU11(m)|GLY14(m):w:rA2678(SG)
					cyc-ARG7(s)|LYS8(m):w:rC2548(Ph)
					cyc-SER300(s)|GLU264(s):w:rG2716(SG)
					SER153(s)|GLU289(m):w:rA2899(Ph)
					cyc-ARG234(s)|LYS216(m):w:rC1734(Ph)
					ASP160(s)|LYS158(m):w:rC2846(Ph)
					LYS72(s)|ALA68(m):w:rC1361(Ph)
					ARG87(s)|ALA89(m):w:rC763(Ph)
					ARG87(s)|ALA89(m):w:rA894(WC)
					LYS53(s)|THR56(m):w:rG891(Ph)
					GLU106(s)|ASN103(m):w:rA750(SG)
					cyc-GLN44(s)|ASP45(m):w:rU35(SG)
					cyc-LYS173(s)|ALA176(m):w:rG1344(HG)
					cyc-ARG78(s)|ARG76(s):w:rA476(SG)
					ARG79(s)|LEU54(m):w:rA894(Ph)
					TYR186(m)|GLY183(m):w:rG332(Ph)
					PRO81(m)|ALA83(m):w:rG641(SG)
					cyc-HIS155(s)|ARG14(s):w:rA56(SG)
					PHE10(m)|HIS11(m):w:rA54(SG)
					HIS68(s)|ASN71(s):w:rU2781(SG)
					cyc-THR15(m)|ALA13(m):w:rA1005(SG)
					LYS152(s)|ARG70(s):w:rA2517(WC)
					cyc-ARG21(s)|GLY118(m):w:rU1109(SG)
					LEU87(m)|GLY85(m):w:rC1104(SG)
					ARG102(s)|GLU99(m):w:rG2815(Ph)
					cyc-TYR57(s)|LYS56(s):w:rA1242(Ph)
					GLN52(s)|ARG49(m):w:rU1244(HG)
					GLY85(m)|GLY18(m):w:rC2720(SG)
					GLN10(s)|VAL8(m):w:rU2711(Ph)
					ARG22(s)|HIS18(m):w:rG901(HG)
					GLU99(s)|GLU98(s):w:rA686(WC)
					ARG6(s)|THR1(m):w:rU1298(Ph)
					ARG174(m)|ARG169(m):w:rC400(Ph)
					ARG85(s)|ARG82(s):w:rC173(HG)
					cyc-THR92(s)|ARG90(m):w:rG389(SG)
					ARG32(s)|TRP25(m):w:rA2244(SG)
					SER165(m)|LEU115(m):w:rG432(Ph)
					ILE60(m)|GLY59(m):w:rC136(Ph)
					cyc-ASN116(s)|ARG169(s):w:rG431(Ph)
					ARG104(s)|ALA66(m):w:rG1468(Ph)
					cyc-ARG90(s)|GLY45(m):w:rG389(Ph)
					SER51(m)|ARG50(m):w:rC240(SG)
					LYS57(s)|ALA140(m):w:rC250(SG)
					cyc-ARG48(s)|SER117(m):w:rG431(Ph)
					cyc-ARG12(s)|ARG11(s):w:rG7(HG)
					PRO130(m)|LEU102(m):w:rA2414(SG)
					cyc-ASP55(s)|ARG23(s):w:rG7(SG)
					GLN119(s)|ASN132(m):w:rA2413(SG)
					THR1(s)|GLN28(s):w:rC1396(SG)
					TYR119(s)|ARG106(s):w:rU1596(Ph)
					GLY60(m)|ARG61(m):w:rG2738(SG)
					cyc-ARG51(s)|LEU14(m):w:rA2364(SG)
					PRO25(m)|ARG28(m):w:rC9(Ph)
					cyc-GLN27(s)|ARG23(s):w:rG8(Ph)
					cyc-PHE25(m)|LYS26(m):w:rG1370(HG)
					ARG21(s)|ARG19(m):w:rG499(SG)
					VAL66(m)|ASN63(m):w:rC2087(SG)
					cyc-LYS29(s)|HIS62(s):w:rA524(Ph)
					HIS27(s)|ARG79(s):w:rG1370(SG)
					SER33(s)|GLY35(m):w:rU1673(SG)
					ASP117(s)|SER118(m):w:rG79(Ph)
					LYS6(s)|GLN3(s):w:
					ASP5(s)|ALA181(m):w:rG452(WC)
					ARG8(s)|SER180(m):w:rU30(Ph)
					THR19(s)|GLU37(s):w:rG2722(Ph)
					TRP51(s)|ASN39(s):w:rG2865(Ph)
					cyc-ASP50(ms)|LYS47(m):w:rG84(SG)
					LYS129(s)|VAL128(m):w:rC1085(Ph)
					cyc-ARG69(s)|ARG122(s):w:rU567(Ph)
					cyc-ASN22(s)|ARG18(m):w:rA2727(Ph)
					GLY161(m)|GLY159(m):w:rA540(SG)
					ARG227(s)|LEU229(m):w:rG553(Ph)
					ASN12(s)|LYS10(m):w:rU862(Ph)
					cyc-LYS11(s)|GLN8(s):w:rC881(Rb)
					******************** pdb1k8w.hb2 ********************
					cyc-LYS64(m)|GLN67(m):w:rC417(SG)
					LYS176(s)|ASP71(s):w:rG408(SG)
					LYS33(s)|ALA41(m):w:rC416(Ph)
					SER25(m)|LEU47(m):w:rG412(Ph)
					GLN30(s)|ALA41(m):w:rC415(SG)
					SER66(s)|HIS43(m):w:rC416(SG)
					******************** pdb1knz.hb2 ********************
					cyc-ASP98(s)|ASN62(s):w:rG3(SG)
					ARG128(s)|SER134(m):w:rC6(HG)
					cyc-ASP98(s)|ASN62(s):w:rG3(SG)
					cyc-ASP98(s)|ASN62(s):w:rG3(SG)
					cyc-ASP98(s)|ASN62(s):w:rG3(SG)
					ARG149(s)|LEU142(m):w:rC6(Ph)
					ARG149(s)|LEU142(m):w:rC6(Ph)
					ARG149(s)|LEU142(m):w:rC6(Ph)
					******************** pdb1m5k.hb2 ********************
					SER48(s)|LYS50(m):w:rG46(Ph)
					cyc-GLU19(s)|LEU17(m):w:rG39(WC)
					******************** pdb1n35.hb2 ********************
					GLN536(s)|LEU531(m):w:rG1285(SG)
					******************** pdb1o0b.hb2 ********************
					cyc-THR68(s)|ASP66(s):w:rA976(Rb)
					GLN234(s)|LEU231(m):w:rG904(SG)
					VAL315(m)|PHE10(m):w:rA914(Ph)
					cyc-PRO181(m)|LEU136(m):w:rG902(SG)
					******************** pdb1r3e.hb2 ********************
					SER25(ms)|LEU47(m):w:rG412(Ph)
					cyc-LYS129(s)|GLY177(m):w:rU409(Ph)
					GLN256(s)|LEU311(m):w:rC416(Ph)
					cyc-LYS132(m)|LYS130(m):w:rU407(Ph)
					******************** pdb1rpu.hb2 ********************
					GLY126(m)|GLY118(m):w:rG13(Ph)
					******************** pdb1sds.hb2 ********************
					cyc-ASP101(s)|GLY100(m):w:rG214(Rb)
					******************** pdb1sj3.hb2 ********************
					cyc-GLU19(s)|LEU17(m):w:rG151(WC)
					******************** pdb1u0b.hb2 ********************
					ARG318(s)|PHE360(m):w:rG24(Ph)
					HIS234(m)|ASP229(m):w:rC75(Ph)
					LYS12(s)|ASP348(s):w:rG15(Ph)
					cyc-ASP436(s)|ARG423(s):w:rG34(WC)
					******************** pdb1wmq.hb2 ********************
					THR128(s)|GLY101(m):w:rU3(WC)
					******************** pdb1yvp.hb2 ********************
					ARG318(s)|ALA317(m):w:rC8(SG)
					ASP181(s)|GLY176(m):w:rA10(SG)
					cyc-TYR228(s)|ARG252(m):w:rG9(WC)
					THR441(ms)|SER438(m):w:rA10(Rb)
					ARG318(s)|ALA317(m):w:rC8(SG)
					THR441(m)|ASP439(m):w:rA10(SG)
					ARG318(m)|ALA86(m):w:rC8(HG)
					cyc-GLU256(s)|ARG174(s):w:rC7(Ph)
					cyc-TYR228(s)|ARG252(m):w:rG9(WC)
					******************** pdb1zh5.hb2 ********************
					cyc-ASP33(s)|PHE35(m):w:rU9(SG)
					LYS34(m)|ARG32(m):w:rU6(Ph)
					LYS128(s)|GLN20(s):w:rU8(WC)
					GLN141(s)|ASN139(s):w:rU1(WC)
					GLN141(s)|ASN139(s):w:rU1(WC)
					******************** pdb2asb.hb2 ********************
					cyc-SER300(m)|PHE297(m):w:rU5(WC)
					******************** pdb2b3j.hb2 ********************
					ARG94(s)|ARG70(s):w:rG37(SG)
					cyc-GLU45(s)|ARG70(s):w:rC35(SG)
					******************** pdb2bh2.hb2 ********************
					cyc-TYR127(s)|ARG128(s):w:rU1940(Rb)
					cyc-SER134(s)|ARG132(m):w:rC1941(WC)
					cyc-SER134(s)|ARG132(m):w:rC1941(WC)
					ASN390(s)|ALA392(m):w:rU1956(WC)
					******************** pdb2g4b.hb2 ********************
					ASN196(s)|ASN155(s):w:rU3(WC)
					******************** pdb2gxb.hb2 ********************
					TRP195(s)|ASN173(s):w:rC3(Ph)
					ARG174(s)|LYS170(m):w:rC5(Ph)
					LYS169(s)|ASN173(s):w:rC3(Ph)
					LYS169(s)|ASN173(s):w:rC3(Ph)
					******************** pdb2hyi.hb2 ********************
					ASP169(s)|ARG172(s):w:rU5(SG)
					cyc-ASP335(s)|ASN285(m):w:rU1(WC)
					cyc-ASN356(s)|PRO183(m):w:rU1(SG)
					******************** pdb2i82.hb2 ********************
					SER34(m)|LEU63(m):w:rU1209(SG)
					SER334(m)|LEU363(m):w:rU1309(SG)
					HIS342(s)|LEU339(m):w:rA1311(Ph)
					LYS394(s)|ILE457(m):w:rA1307(Ph)
					SER634(m)|LEU663(m):w:rU1409(SG)
					SER934(m)|LEU963(m):w:rU1509(SG)
					ARG165(s)|ALA66(m):w:rG1210(Ph)
					cyc-ARG88(s)|ARG81(m):w:rC1217(SG)
					ARG465(s)|ALA366(m):w:rG1310(Ph)
					ARG765(s)|ALA666(m):w:rG1410(Ph)
					cyc-ARG988(s)|ARG981(m):w:rC1517(SG)
					******************** pdb2j0s.hb2 ********************
					cyc-ASP335(s)|ASN285(m):w:rU1(SG)
					ASN356(s)|PRO183(m):w:rU1(SG)
					******************** pdb2jea.hb2 ********************
					ASP115(s)|VAL86(m):w:rA401(SG)
					cyc-ARG139(ms)|SER138(m):w:rA404(Rb)
					******************** pdb2jlu.hb2 ********************
					THR267(s)|ALA263(m):w:rC4(SG)
					cyc-VAL362(m)|ASP409(m):w:rG2(SG)
					ASP603(m)|ARG599(m):w:rA1(Ph)
					ASP603(s)|LYS366(m):w:rG2(Ph)
					ASP603(m)|ARG599(m):w:rA1(Ph)
					******************** pdb2pjp.hb2 ********************
					cyc-ASN601(s)|ARG598(s):w:rG23(SG)
					******************** pdb2po1.hb2 ********************
					cyc-ARG97(s)|THR136(ms):w:rA404(Rb)
					******************** pdb2q66.hb2 ********************
					ARG387(s)|SER384(m):w:rA4(Ph)
					******************** pdb2r8s.hb2 ********************
					TYR55(s)|TYR110(s):w:rU130(SG)
					TYR49(s)|TYR106(s):w:rU130(Ph)
					cyc-THR105(s)|SER50(s):w:rU167(Ph)
					TYR30(m)|SER53(m):w:rU179(SG)
					SER31(s)|ARG98(s):w:rC132(Ph)
					******************** pdb2rd2.hb2 ********************
					VAL315(m)|PHE10(m):w:rA914(Ph)
					ILE313(m)|GLY314(m):w:rA913(Ph)
					******************** pdb2v3c.hb2 ********************
					cyc-LYS51(s)|ASP50(m):w:rC208(Ph)
					******************** pdb2vnu.hb2 ********************
					TYR654(s)|ASN724(m):w:rA-3(SG)
					cyc-ARG753(s)|ALA816(m):w:rA-5(Ph)
					******************** pdb2xs2.hb2 ********************
					THR73(s)|ASP74(m):w:rU7(WC)
					******************** pdb2xzl.hb2 ********************
					cyc-ILE352(m)|GLU298(m):w:rU7(WC)
					cyc-ASN462(s)|ALA484(m):w:rU6(Ph)
					ASP297(s)|ILE295(m):w:rU7(SG)
					******************** pdb2xzo.hb2 ********************
					TYR764(s)|ARG843(s):w:rU2(Ph)
					cyc-ASN524(s)|ALA546(m):w:rU6(Ph)
					SER419(m)|LYS416(m):w:rU6(WC)
					******************** pdb2zue.hb2 ********************
					TYR587(s)|ARG513(m):w:rU936(Ph)
					HIS389(m)|GLU386(m):w:rC971(SG)
					******************** pdb3agv.hb2 ********************
					cyc-ARG344(s)|GLN342(m):w:rG7(HG)
					ARG344(s)|ASP401(m):w:rA19(SG)
					cyc-ARG344(s)|GLN342(m):w:rG7(WC)
					******************** pdb3avx.hb2 ********************
					cyc-GLY851(m)|ALA852(m):w:rG2104(Ph)
					THR853(m)|ASN856(m):w:rA2102(Ph)
					******************** pdb3b0u.hb2 ********************
					cyc-THR174(s)|LYS175(m):w:rA21(Rb)
					******************** pdb3bsn.hb2 ********************
					cyc-ASP167(s)|ASN422(s):w:rU1(WC)
					SER23(s)|LYS25(m):w:rU1(WC)
					cyc-ASP344(s)|ARG392(m):w:rG8(Ph)
					GLN414(ms)|SER410(m):w:rG6(Ph)
					TYR341(s)|SER306(s):w:rC4(SG)
					******************** pdb3bt7.hb2 ********************
					TYR124(m)|THR157(m):w:rC61(Ph)
					ILE62(m)|ARG51(m):w:rC56(WC)
					******************** pdb3d2s.hb2 ********************
					CYS193(s)|ARG195(s):w:rU6(HG)
					CYS193(s)|ARG195(ms):w:rU6(HG)
					******************** pdb3dd2.hb2 ********************
					cyc-LYS169(s)|ARG165(s):w:rG13(HG)
					GLN131(s)|ALA132(m):w:rA14(SG)
					ASP178(s)|ARG233(s):w:rG10(HG)
					cyc-LYS236(m)|ARG233(m):w:rA7(Ph)
					******************** pdb3egz.hb2 ********************
					cyc-GLU214(s)|LEU212(m):w:rG39(WC)
					ARG242(s)|LYS218(m):w:rG31(Ph)
					******************** pdb3eqt.hb2 ********************
					LEU633(m)|HIS577(m):w:rC2(SG)
					LEU633(m)|HIS577(m):w:rC2(SG)
					******************** pdb3ex7.hb2 ********************
					cyc-ASP335(s)|ASN285(m):w:rU1(SG)
					cyc-ASN356(s)|PRO183(m):w:rU1(SG)
					ASP335(s)|ASN285(m):w:rU1(SG)
					******************** pdb3fht.hb2 ********************
					cyc-HIS253(s)|GLN256(s):w:rU4(SG)
					cyc-THR217(s)|ARG199(m):w:rU5(Ph)
					******************** pdb3foz.hb2 ********************
					MET109(m)|GLY107(m):w:rA37(Ph)
					******************** pdb3gib.hb2 ********************
					SER60(s)|LEU26(m):w:rA1(SG)
					******************** pdb3gpq.hb2 ********************
					TYR142(m)|LEU108(m):w:rA1(SG)
					TYR142(m)|LEU108(m):w:rA1(SG)
					******************** pdb3hjw.hb2 ********************
					SER62(m)|LEU84(m):w:rG11(SG)
					cyc-ARG330(s)|THR267(m):w:rC4(SG)
					cyc-ARG154(s)|LYS150(m):w:rC8(Ph)
					******************** pdb3iev.hb2 ********************
					MET230(s)|ASN227(m):w:rC1538(SG)
					******************** pdb3ks8.hb2 ********************
					SER299(s)|ALA295(m):w:rA3(SG)
					LYS328(s)|ASP260(s):w:rU18(SG)
					SER299(s)|ALA295(m):w:rC3(SG)
					LYS328(s)|ASP260(s):w:rA18(SG)
					LYS298(m)|ARG294(m):w:rA4(Ph)
					******************** pdb3m7n.hb2 ********************
					ASP180(s)|GLY135(m):w:rC6(Ph)
					ASP180(s)|GLY135(m):w:rC6(Ph)
					cyc-ASP186(s)|ASP180(s):w:rC5(Rb)
					ASP110(s)|VAL81(m):w:rC3(SG)
					ASP110(s)|VAL81(m):w:rC3(SG)
					ASP110(s)|VAL81(m):w:rC3(SG)
					cyc-ARG114(s)|ILE79(m):w:rC3(WC)
					******************** pdb3mdg.hb2 ********************
					GLU55(s)|ASP57(m):w:rU4(WC)
					******************** pdb3mj0.hb2 ********************
					TYR681(s)|ARG685(s):w:rC8(Ph)
					******************** pdb3mxh.hb2 ********************
					cyc-GLU19(s)|LEU17(m):w:rG663(WC)
					******************** pdb3nmr.hb2 ********************
					GLN170(s)|PRO180(m):w:rU2(HG)
					******************** pdb3nnc.hb2 ********************
					cyc-ASP187(s)|PHE185(m):w:rU4(WC)
					GLN170(s)|PRO180(m):w:rU2(HG)
					******************** pdb3o7v.hb2 ********************
					LYS315(s)|ASN313(s):w:rU13(Ph)
					******************** pdb3o8c.hb2 ********************
					cyc-ARG393(s)|GLY554(m):w:rU6(HG)
					******************** pdb3oin.hb2 ********************
					cyc-ARG132(s)|ILE130(m):w:rC7(Ph)
					GLN94(s)|SER235(m):w:rU6(WC)
					cyc-GLN74(s)|ASP71(m):w:rG11(SG)
					GLN94(s)|ARG132(s):w:rU6(WC)
					******************** pdb3ovb.hb2 ********************
					SER171(s)|VAL226(m):w:rA35(WC)
					cyc-HIS101(s)|ASP110(s):w:rC34(Ph)
					VAL226(m)|ASN229(m):w:rA32(Ph)
					ASN292(s)|ALA95(m):w:rA32(WC)
					VAL226(m)|ASN229(m):w:rA32(Ph)
					******************** pdb3pew.hb2 ********************
					GLN247(s)|ASN243(s):w:rU3(SG)
					cyc-GLN247(s)|GLN248(m):w:rU2(WC)
					cyc-LYS340(s)|ASP363(s):w:rU3(Ph)
					******************** pdb3qg9.hb2 ********************
					HIS326(s)|GLN322(m):w:rC6(Ph)
					GLN367(s)|CYS363(m):w:rG4(WC)
					******************** pdb3qrp.hb2 ********************
					ARG128(s)|ALA104(m):w:rU17(Ph)
					******************** pdb3r2d.hb2 ********************
					TYR114(s)|LYS113(s):w:rC5(SG)
					******************** pdb3r9w.hb2 ********************
					ASN243(s)|ARG241(s):w:rG1529(HG)
					******************** pdb3rw6.hb2 ********************
					ASN275(s)|ARG233(m):w:rA13(WC)
					ASN275(m)|ASN248(m):w:rA13(SG)
					THR157(s)|TYR126(m):w:rC33(Ph)
					ASN275(s)|ARG233(m):w:rA13(WC)
					ASN275(m)|ASN248(m):w:rA13(SG)
					THR157(s)|TYR126(m):w:rC33(Ph)
					******************** pdb3t5n.hb2 ********************
					cyc-TYR308(s)|ASN174(s):w:rA3(Ph)
					SER238(m)|ILE241(m):w:rU4(SG)
					SER242(m)|PHE176(m):w:rU4(SG)
					******************** pdb3ts2.hb2 ********************
					cyc-LYS78(s)|GLU105(s):w:rG10(HG)
					cyc-ARG50(s)|ARG122(m):w:rC6(WC)
					cyc-TYR140(m)|LYS160(m):w:rG21(WC)
					LYS78(s)|GLU105(s):w:rG10(HG)
					******************** pdb3u2e.hb2 ********************
					ASN384(ms)|ALA324(m):w:rG602(HG)
					******************** pdb3vyx.hb2 ********************
					LYS182(m)|LEU178(m):w:rC8(Ph)
					******************** pdb3wbm.hb2 ********************
					ILE14(m)|ARG42(m):w:rG18(Ph)
					******************** pdb3zgz.hb2 ********************
					ASP491(s)|ARG424(s):w:rA76(Ph)
					TYR540(s)|ASP491(s):w:rC74(Ph)
					ARG672(s)|GLY665(m):w:rA24(Rb)
					cyc-ASN734(s)|ARG672(s):w:rA24(Ph)
					SER496(s)|ASP80(s):w:rA76(SG)
					ILE535(m)|GLU532(m):w:rG71(SG)
					******************** pdb4ato.hb2 ********************
					ASN85(s)|VAL67(m):w:rU4(WC)
					******************** pdb4bpb.hb2 ********************
					SER906(m)|GLU890(m):w:rC2(Ph)
					******************** pdb4c8y.hb2 ********************
					HIS37(m)|ALA33(m):w:rA29(WC)
					GLU186(s)|ARG129(s):w:rG16(HG)
					GLU186(s)|VAL187(m):w:rG16(HG)
					THR227(ms)|GLY224(m):w:rG27(Ph)
					******************** pdb4ed5.hb2 ********************
					ARG153(s)|ILE103(m):w:rU9(Ph)
					cyc-THR90(m)|ILE91(m):w:rU5(WC)
					******************** pdb4f02.hb2 ********************
					GLY53(m)|ASP17(m):w:rA6(Ph)
					GLY53(m)|ASP17(m):w:rA6(Ph)
					ASN100(s)|ARG94(m):w:rA5(HG)
					******************** pdb4g0a.hb2 ********************
					ASP239(s)|ASN236(s):w:rG2(WC)
					ASP239(s)|ASN236(s):w:rG2(WC)
					******************** pdb4gha.hb2 ********************
					cyc-SER299(s)|PRO295(m):w:rA3(SG)
					GLU260(s)|ASN261(m):w:rA11(Ph)
					SER299(s)|PRO295(m):w:rG12(SG)
					GLU260(s)|ASN261(m):w:rU2(Ph)
					SER299(s)|PRO295(m):w:rC9(SG)
					GLU260(s)|ASN261(m):w:rA5(Ph)
					SER299(s)|PRO295(m):w:rC6(SG)
					LYS298(m)|ARG294(m):w:rU10(Ph)
					LYS298(m)|ARG294(m):w:rG4(Ph)
					LYS298(m)|ARG294(m):w:rG7(Ph)
					******************** pdb4gv3.hb2 ********************
					SER491(s)|ARG492(s):w:rG10(Ph)
					ASP466(s)|GLY463(m):w:rG10(SG)
					******************** pdb4h5p.hb2 ********************
					cyc-LYS67(m)|ARG64(m):w:rU6(SG)
					THR103(s)|GLY95(m):w:rU4(Ph)
					THR103(s)|GLY95(m):w:rU11(Ph)
					cyc-LYS67(m)|ARG64(m):w:rU13(SG)
					HIS146(s)|ALA61(m):w:rU13(WC)
					THR103(s)|GLY95(m):w:rU4(Ph)
					SER148(m)|ALA109(m):w:rU3(WC)
					cyc-LYS67(m)|ARG64(m):w:rU13(SG)
					HIS146(s)|ALA61(m):w:rU13(WC)
					THR103(s)|GLY95(m):w:rU11(Ph)
					LEU62(m)|ALA61(m):w:rU13(WC)
					******************** pdb4hor.hb2 ********************
					SER283(s)|ASP334(s):w:rC2(WC)
					ARG294(s)|LEU291(m):w:rC4(Ph)
					cyc-THR342(s)|ASP343(s):w:rC3(SG)
					TYR185(s)|LYS257(s):w:rC2(Ph)
					cyc-HIS381(s)|GLN377(s):w:rC3(WC)
					******************** pdb4iqx.hb2 ********************
					LEU184(m)|GLY299(m):w:rU904(SG)
					******************** pdb4j7l.hb2 ********************
					cyc-LYS276(s)|GLU144(s):w:rU5(WC)
					******************** pdb4jng.hb2 ********************
					cyc-LYS179(s)|GLN183(s):w:rU11(SG)
					******************** pdb4k4x.hb2 ********************
					ASP330(s)|LYS376(m):w:rA701(Ph)
					TYR157(s)|ASN18(m):w:rA598(SG)
					THR405(s)|LYS406(m):w:rG698(Ph)
					SER184(s)|SER179(m):w:rU601(Ph)
					ASP413(s)|ASN410(s):w:rG696(SG)
					TYR327(s)|SER295(s):w:rC602(SG)
					SER417(s)|ASP413(m):w:rA697(SG)
					TYR327(s)|SER295(s):w:rC602(SG)
					ASP330(s)|LYS376(m):w:rA701(Ph)
					TYR157(s)|ASN18(m):w:rA598(SG)
					THR405(s)|LYS406(m):w:rG698(Ph)
					ASP330(s)|LYS376(m):w:rA701(Ph)
					TYR157(s)|ASN18(m):w:rA598(SG)
					SER184(s)|SER179(m):w:rU601(Ph)
					TYR327(s)|SER295(s):w:rC602(SG)
					SER417(s)|ASP413(m):w:rA697(SG)
					THR405(s)|LYS406(m):w:rG698(Ph)
					TYR327(s)|SER295(s):w:rC602(SG)
					ASP330(s)|LYS376(m):w:rA701(Ph)
					TYR157(s)|ASN18(m):w:rA598(SG)
					THR405(s)|LYS406(m):w:rG698(Ph)
					ASP413(s)|ASN410(s):w:rG696(SG)
					SER184(s)|SER179(m):w:rU601(Ph)
					SER417(s)|ASP413(m):w:rA697(SG)
					LYS409(s)|ASN410(s):w:rG696(SG)
					******************** pdb4kzd.hb2 ********************
					cyc-SER36(s)|GLN102(s):w:rA40(HG)
					******************** pdb4l8h.hb2 ********************
					cyc-SER95(s)|ASN61(s):w:rC9(Ph)
					******************** pdb4lgt.hb2 ********************
					LEU109(m)|CYS80(m):w:rC2606(SG)
					GLU124(s)|ASN127(s):w:rU2593(SG)
					GLU190(s)|ARG158(s):w:rU2604(Ph)
					GLU190(s)|ARG158(s):w:rU2604(Ph)
					GLU124(s)|ASN127(s):w:rU2593(SG)
					cyc-GLU21(s)|ARG17(s):w:rG2595(WC)
					CYS80(ms)|LEU109(m):w:rC2606(SG)
					ARG102(s)|LYS7(m):w:rU2593(Ph)
					cyc-ARG102(s)|GLY15(m):w:rG2592(Ph)
					ARG102(s)|LYS7(m):w:rU2593(Ph)
					******************** pdb4m59.hb2 ********************
					SER636(s)|SER604(s):w:rU15(SG)
					THR250(s)|ASN213(m):w:rU2(SG)
					ASP217(s)|ARG257(s):w:rA3(Rb)
					ASP666(s)|ASN635(s):w:rU15(WC)
					******************** pdb4mdx.hb2 ********************
					SER110(s)|GLN31(s):w:rA8(WC)
					cyc-THR48(s)|GLN21(s):w:rC5(Ph)
					******************** pdb4n0t.hb2 ********************
					GLU197(s)|VAL192(m):w:rA49(WC)
					SER151(m)|PHE154(m):w:rA53(SG)
					cyc-LYS322(s)|ASP321(s):w:rA51(HG)
					SER285(s)|LEU286(m):w:rA42(WC)
					cyc-SER283(s)|ASN273(s):w:rA91(SG)
					******************** pdb4nku.hb2 ********************
					cyc-THR172(s)|ASN171(s):w:rU59(SG)
					******************** pdb4o8j.hb2 ********************
					HIS307(s)|GLN14(m):w:rA6(Ph)
					HIS307(s)|GLN14(m):w:rA6(Ph)
					******************** pdb4oav.hb2 ********************
					GLY58(m)|ASN91(m):w:rA5(Ph)
					GLY58(m)|ASN91(m):w:rA5(Ph)
					******************** pdb4oog.hb2 ********************
					cyc-ILE448(m)|ALA446(m):w:rG16(WC)
					TYR380(m)|LEU385(m):w:rC19(SG)
					cyc-LYS371(s)|LYS421(m):w:rG22(Ph)
					cyc-GLU279(m)|ASN278(m):w:rC34(Ph)
					******************** pdb4pkd.hb2 ********************
					ARG196(s)|GLN163(m):w:rA97(WC)
					TYR177(s)|ARG209(m):w:rA94(Ph)
					ARG255(s)|LEU261(m):w:rA94(SG)
					******************** pdb4pr6.hb2 ********************
					cyc-GLU19(s)|LEU17(m):w:rG151(WC)
					******************** pdb4qik.hb2 ********************
					GLN318(s)|ASP322(s):w:rA17(SG)
					GLN318(s)|ASP322(s):w:rA17(SG)
					SER160(s)|LYS136(s):w:rA17(Ph)
					******************** pdb4qm6.hb2 ********************
					HIS62(s)|ALA86(m):w:rC2(HG)
					HIS62(s)|ALA86(m):w:rC2(HG)
					THR52(m)|GLY55(m):w:rU3(WC)
					SER85(s)|GLN83(s):w:rC2(SG)
					SER85(s)|GLN83(s):w:rC2(SG)
					THR52(m)|GLY55(m):w:rU3(WC)
					******************** pdb4qoz.hb2 ********************
					ASP234(ms)|ASP230(m):w:rC25(WC)
					cyc-ASP184(s)|ARG180(s):w:rC10(HG)
					cyc-LYS191(s)|GLN141(m):w:rU14(WC)
					******************** pdb4qu6.hb2 ********************
					cyc-TYR221(s)|GLU223(s):w:rG804(WC)
					******************** pdb4qu7.hb2 ********************
					THR440(m)|GLY407(m):w:rG804(HG)
					THR440(m)|GLY407(m):w:rA805(Ph)
					******************** pdb4rcj.hb2 ********************
					TYR397(s)|GLN467(s):w:rG2(HG)
					ASN486(s)|GLY444(m):w:rU5(Ph)
					******************** pdb4rmo.hb2 ********************
					cyc-ASP80(s)|ARG112(m):w:rA14(Rb)
					cyc-ASP80(s)|ARG112(m):w:rA14(Rb)
					cyc-ASP80(s)|ARG112(m):w:rA14(Rb)
					THR105(s)|GLY108(m):w:rU43(Ph)
					cyc-ASP80(s)|ARG112(m):w:rA14(Rb)
					ASP80(s)|ARG112(m):w:rA14(Rb)
					ARG69(s)|ASN70(m):w:rU21(WC)
					cyc-ASP80(s)|ARG112(m):w:rA14(Rb)
					THR105(s)|GLY108(m):w:rU43(Ph)
					cyc-ASP80(s)|ARG112(m):w:rA14(Rb)
					THR105(s)|GLY108(m):w:rU43(Ph)
					cyc-ASP80(s)|ARG112(m):w:rA14(Rb)
					******************** pdb4rwn.hb2 ********************
					LYS13(m)|ARG9(m):w:rG17(Ph)
					LYS13(s)|ASP17(s):w:rG17(SG)
					ARG209(s)|THR68(ms):w:rU7(Ph)
					GLU191(s)|ARG194(s):w:rA4(Ph)
					cyc-THR247(m)|LYS203(m):w:rA14(SG)
					******************** pdb4s3n.hb2 ********************
					LYS56(s)|GLU186(s):w:rC3(SG)
					cyc-GLU42(s)|ARG41(s):w:rU16(Rb)
					cyc-VAL54(m)|ARG41(m):w:rG17(SG)
					cyc-LYS198(m)|ASP244(m):w:rA14(SG)
					ARG13(m)|ALA9(m):w:rG17(Ph)
					******************** pdb4wal.hb2 ********************
					LYS186(s)|ILE187(m):w:rC8(SG)
					LYS252(s)|ASN163(m):w:rU5(HG)
					******************** pdb4x4t.hb2 ********************
					cyc-ASN403(s)|ASN292(s):w:rG1(SG)
					******************** pdb4xww.hb2 ********************
					THR244(m)|GLY312(m):w:rU4(Ph)
					cyc-HIS377(s)|ASN345(m):w:rU0(Rb)
					GLU405(s)|ASN355(s):w:rU1(WC)
					ARG323(s)|ALA330(m):w:rU6(WC)
					cyc-HIS377(s)|ASN345(m):w:rU0(Rb)
					TYR276(s)|GLY85(m):w:rU3(Ph)
					ARG323(s)|ALA330(m):w:rU6(SG)
					******************** pdb4yco.hb2 ********************
					THR265(s)|LEU267(m):w:rU20(SG)
					cyc-TYR176(s)|ARG141(s):w:rU16(WC)
					THR265(s)|LEU267(m):w:rU20(SG)
					cyc-TYR176(s)|ARG141(s):w:rU16(WC)
					******************** pdb4yye.hb2 ********************
					LEU418(m)|ASN432(m):w:rU36(WC)
					SER166(m)|LEU169(m):w:rU69(Ph)
					LYS96(s)|PRO53(m):w:rA66(SG)
					TYR405(s)|ARG399(s):w:rU27(Ph)
					******************** pdb4zdo.hb2 ********************
					LYS40(s)|ASP124(s):w:rU20(Ph)
					******************** pdb4zlr.hb2 ********************
					SER784(s)|GLU782(s):w:rU2(WC)
					******************** pdb5ah5.hb2 ********************
					cyc-THR245(s)|ASP341(s):w:rA76(SG)
					cyc-PHE601(m)|LYS602(m):w:rG12(SG)
					ARG628(s)|SER621(m):w:rU39(Ph)
					cyc-TYR693(s)|ARG628(s):w:rG40(Ph)
					cyc-PHE601(m)|LYS602(m):w:rG12(SG)
					******************** pdb5aor.hb2 ********************
					cyc-PRO661(m)|ARG739(m):w:rU6(SG)
					cyc-GLU896(s)|PHE894(m):w:rU5(Rb)
					cyc-GLU896(s)|PHE898(m):w:rU4(WC)
					cyc-PRO661(m)|ARG739(m):w:rU6(SG)
					cyc-GLU896(s)|PHE894(m):w:rU5(Rb)
					cyc-GLU896(s)|PHE898(m):w:rU4(WC)
					******************** pdb5aox.hb2 ********************
					SER48(s)|LYS41(s):w:rA107(WC)
					SER48(s)|LYS41(s):w:rA107(WC)
					SER25(m)|ASP62(m):w:rC22(Ph)
					******************** pdb5axm.hb2 ********************
					LEU78(m)|ASP81(m):w:rG65(SG)
					******************** pdb5bud.hb2 ********************
					cyc-THR247(s)|CYS166(m):w:rU3(Rb)
					cyc-LYS263(s)|ARG249(m):w:rU4(Ph)
					cyc-THR247(s)|ARG284(s):w:rU4(Ph)
					cyc-THR247(s)|ARG284(s):w:rU4(Ph)
					******************** pdb5bz1.hb2 ********************
					cyc-ASN455(s)|LYS451(m):w:rG2(SG)
					CYS380(s)|LYS377(m):w:rA4(SG)
					HIS343(s)|LEU339(m):w:rU6(SG)
					******************** pdb5c0y.hb2 ********************
					cyc-HIS241(s)|ASP243(s):w:rU15(WC)
					ASN296(s)|LEU239(m):w:rU15(SG)
					******************** pdb5ccb.hb2 ********************
					cyc-GLU48(s)|ARG175(s):w:rU47(Ph)
					cyc-ILE97(m)|ASN94(m):w:rU55(Ph)
					******************** pdb5d0a.hb2 ********************
					ARG236(s)|LYS232(m):w:rC40(Ph)
					LYS297(s)|ARG329(s):w:rC32(Ph)
					******************** pdb5det.hb2 ********************
					GLU97(s)|ARG95(s):w:rU1(WC)
					******************** pdb5do4.hb2 ********************
					ASP183(s)|ARG245(s):w:rG10(HG)
					LYS248(m)|ARG245(m):w:rA7(Ph)
					******************** pdb5elh.hb2 ********************
					ASP115(s)|ARG119(s):w:rU2(SG)
					******************** pdb5f8h.hb2 ********************
					ASP330(s)|LYS376(m):w:rA701(Ph)
					TYR327(s)|SER295(s):w:rC602(SG)
					******************** pdb5hab.hb2 ********************
					GLU326(s)|GLY322(m):w:rA4(Ph)
					ASN354(s)|ARG212(s):w:rA1(Ph)
					THR321(ms)|VAL330(m):w:rA5(Ph)
					******************** pdb5hjz.hb2 ********************
					GLU81(s)|GLN82(s):w:rC3(WC)
					******************** pdb5hr7.hb2 ********************
					cyc-THR340(m)|CYS304(m):w:rU33(Ph)
					THR171(m)|SER204(m):w:rA26(Ph)
					LEU203(m)|LEU196(m):w:rA26(SG)
					LYS345(m)|ARG347(m):w:rA37(HG)
					VAL343(m)|LYS345(m):w:rA37(Ph)
					LYS345(m)|ARG347(m):w:rA37(HG)
					VAL343(m)|LYS345(m):w:rA37(Ph)
					******************** pdb5i4a.hb2 ********************
					cyc-ILE380(m)|GLY381(m):w:rU1(WC)
					TYR379(s)|GLU632(s):w:rU1(HG)
					******************** pdb5i9f.hb2 ********************
					LYS308(s)|ASP304(s):w:rU4(Ph)
					cyc-THR161(s)|ASN125(m):w:rU-2(SG)
					cyc-THR266(s)|ASN230(m):w:rU1(SG)
					cyc-THR91(s)|ASN55(m):w:rU-4(SG)
					cyc-THR301(s)|ASN265(m):w:rU2(SG)
					cyc-THR196(s)|ASN160(m):w:rU-1(SG)
					cyc-THR126(s)|ASN90(m):w:rU-3(SG)
					******************** pdb5jaj.hb2 ********************
					cyc-SER404(s)|ARG597(s):w:rC9(Ph)
					LYS144(s)|GLU139(s):w:rC5(Ph)
					SER407(s)|GLN409(s):w:rG6(Ph)
					GLN418(s)|HIS58(ms):w:rA8(Ph)
					SER632(s)|LYS634(m):w:rU3(Ph)
					HIS575(ms)|LEU631(m):w:rG2(SG)
					MET457(s)|ARG490(s):w:rC9(Ph)
					cyc-SER632(s)|ASN635(s):w:rG2(Ph)
					******************** pdb5jrc.hb2 ********************
					cyc-TYR168(s)|ASP117(m):w:rA6(Ph)
					******************** pdb5js1.hb2 ********************
					cyc-ASN562(m)|ARG792(m):w:rU2(SG)
					ASP218(s)|VAL219(m):w:rU8(Ph)
					******************** pdb5k77.hb2 ********************
					cyc-ASN90(ms)|LYS59(m):w:rA503(Ph)
					cyc-ASN90(ms)|LYS59(m):w:rA503(Ph)
					cyc-GLN47(s)|TYR64(m):w:rA501(WC)
					cyc-ASN90(ms)|LYS59(m):w:rA503(Ph)
					cyc-ASN90(s)|LYS59(m):w:rA503(Ph)
					GLN47(s)|TYR64(m):w:rA501(WC)
					******************** pdb5l2l.hb2 ********************
					CYS426(s)|ASN423(s):w:rA3(SG)
					CYS469(s)|ASN466(s):w:rA6(HG)
					cyc-GLU413(s)|ASN455(s):w:rA3(HG)
					CYS426(s)|ASN423(s):w:rA3(SG)
					CYS469(s)|ASN466(s):w:rA6(HG)
					CYS426(s)|ASN423(s):w:rA3(SG)
					CYS469(s)|ASN466(s):w:rA6(HG)
					******************** pdb5m0i.hb2 ********************
					HIS33(s)|ASN36(s):w:rA10(Ph)
					cyc-SER40(s)|ASN36(m):w:rC6(HG)
					HIS33(s)|ASN36(s):w:rA10(Ph)
					HIS41(s)|ARG44(s):w:rU11(SG)
					cyc-SER40(s)|ASN36(m):w:rC6(HG)
					ARG52(s)|ARG49(m):w:rA5(Ph)
					HIS41(s)|ARG44(s):w:rU11(SG)
					ARG52(s)|ARG49(m):w:rA5(Ph)
					******************** pdb5m3h.hb2 ********************
					SER390(s)|GLN387(s):w:rA7(Ph)
					GLN367(s)|ARG353(s):w:rA8(Ph)
					ARG238(s)|TYR30(m):w:rU6(Ph)
					THR34(m)|GLY37(m):w:rA7(Ph)
					TYR38(s)|ARG238(m):w:rU6(Ph)
					TYR388(m)|MET356(m):w:rA8(Ph)
					******************** pdb5n94.hb2 ********************
					SER664(s)|ASP637(m):w:rU7(WC)
					******************** pdb5o58.hb2 ********************
					cyc-HIS286(s)|ALA122(m):w:rG2(Ph)
					THR293(m)|GLY282(m):w:rA1(WC)
					******************** pdb5the.hb2 ********************
					ASN935(m)|ARG1183(m):w:rA2(SG)
					ASP898(m)|ARG895(m):w:rU1(WC)
					LYS943(s)|ILE1251(m):w:rU1(Ph)
					ASN935(m)|ARG1183(m):w:rA2(SG)
					ASP898(m)|ARG895(m):w:rU1(WC)
					ASN935(m)|ARG1183(m):w:rA2(SG)
					ASP898(m)|ARG895(m):w:rU1(WC)
					ASP898(m)|ARG895(m):w:rU1(WC)
					ASN935(m)|ARG1183(m):w:rA2(SG)
					******************** pdb5ud5.hb2 ********************
					cyc-SER54(s)|ASN49(m):w:rG47(Ph)
					cyc-ARG61(s)|SER54(m):w:rU59(Ph)
					******************** pdb5udi.hb2 ********************
					cyc-ASP345(s)|ARG348(s):w:rA3(SG)
					TYR186(s)|LYS259(s):w:rA2(Ph)
					GLU340(s)|VAL341(m):w:rA2(HG)
					******************** pdb5w0m.hb2 ********************
					SER1121(s)|ASP1119(m):w:rU3(SG)
					SER1121(s)|ASP1119(m):w:rU3(SG)
					SER1170(s)|TYR1171(m):w:rU4(Ph)
					SER1170(s)|TYR1171(m):w:rU4(Ph)
					SER1047(s)|ASP1058(m):w:rU4(Ph)
					SER1121(s)|ASP1119(m):w:rU3(SG)
					******************** pdb5w1h.hb2 ********************
					TYR222(s)|SER186(m):w:rG-10(Ph)
					ARG1278(s)|PHE1267(m):w:rA-27(Rb)
					cyc-ASN1098(s)|ARG1103(s):w:rG9(SG)
					ASP1274(s)|ASN439(s):w:rG-22(SG)
					SER271(s)|GLY267(m):w:rA-18(Ph)
					ASN415(s)|LYS411(m):w:rG-22(Ph)
					cyc-GLN927(s)|SER924(m):w:rA-6(WC)
					GLU406(s)|HIS403(m):w:rG-16(WC)
					GLN1118(s)|ASN1121(s):w:rA-2(Ph)
					LYS274(s)|THR258(m):w:rC-20(Rb)
					cyc-THR1339(m)|LYS1341(m):w:rC11(SG)
					ASN1098(s)|GLN1094(m):w:rA8(SG)
					LYS274(s)|SER260(m):w:rC-19(Ph)
					cyc-LYS432(s)|ARG1278(s):w:rG-26(Ph)
					GLU366(s)|GLU190(m):w:rA-11(WC)
					ASN1280(s)|LYS1276(m):w:rA-3(SG)
					ASN676(m)|ARG681(m):w:rC11(Ph)
					ASN1121(s)|ARG497(s):w:rA-2(Ph)
					ASN439(s)|ASP436(ms):w:rC-21(Ph)
					cyc-LYS639(s)|LYS969(m):w:rA6(HG)
					cyc-ARG238(s)|GLN235(m):w:rA-18(SG)
					LYS435(s)|HIS328(s):w:rA-28(Ph)
					******************** pdb5w3v.hb2 ********************
					TYR23(s)|ARG18(s):w:rC4(Ph)
					TYR23(s)|ARG18(s):w:rC4(Ph)
					LYS16(m)|ARG17(m):w:rA2(WC)
					******************** pdb5wlh.hb2 ********************
					cyc-ASN1037(s)|ARG1036(s):w:rA6(SG)
					SER271(s)|GLY267(m):w:rA-18(Ph)
					GLU366(s)|GLU190(m):w:rA-11(WC)
					ASP1274(s)|ASN439(s):w:rG-22(SG)
					GLN1118(s)|ASN1121(s):w:rA-2(Ph)
					GLU406(s)|HIS403(m):w:rG-16(WC)
					ASN415(s)|LYS411(m):w:rG-22(Ph)
					ASN439(s)|ASP436(ms):w:rC-21(Ph)
					LYS274(s)|THR258(m):w:rC-20(Rb)
					ASN415(s)|LYS411(m):w:rG-22(Ph)
					LYS1320(s)|LYS1305(s):w:rG-29(SG)
					LYS274(s)|SER260(m):w:rC-19(Ph)
					cyc-LYS639(s)|LYS969(m):w:rA6(HG)
					ASN1280(s)|LYS1276(m):w:rA-3(SG)
					cyc-LYS432(s)|ARG1278(s):w:rG-26(Ph)
					cyc-ARG238(s)|GLN235(m):w:rA-18(SG)
					ASN1121(s)|ARG497(s):w:rA-2(Ph)
					******************** pdb5www.hb2 ********************
					cyc-LYS267(s)|THR268(m):w:rG9(HG)
					cyc-LYS254(s)|GLU246(m):w:rU5(SG)
					******************** pdb5wwx.hb2 ********************
					SER364(m)|LYS367(m):w:rG2(WC)
					LEU340(m)|ARG336(m):w:rA1(SG)
					******************** pdb5yki.hb2 ********************
					cyc-ASN296(s)|LYS292(m):w:rG2(SG)
					HIS375(s)|THR371(m):w:rU1(Rb)
					cyc-ASN181(s)|LYS177(m):w:rG5(SG)
					******************** pdb5zc9.hb2 ********************
					SER189(s)|GLY191(m):w:rA5(WC)
					******************** pdb5zq8.hb2 ********************
					cyc-ARG127(s)|LYS129(m):w:rG748(HG)
					cyc-TYR126(s)|ARG127(s):w:rG748(Rb)
					******************** pdb5zsa.hb2 ********************
					CYS98(m)|ASN75(m):w:rU1(WC)
					******************** pdb6a4e.hb2 ********************
					cyc-GLN111(s)|GLY17(m):w:rU2(Rb)
					******************** pdb6a6j.hb2 ********************
					GLU97(s)|LYS98(m):w:rA3(HG)
					cyc-GLU101(s)|LYS98(m):w:rA3(HG)
					******************** pdb6d1v.hb2 ********************
					VAL137(m)|TRP33(m):w:rG2(WC)
					******************** pdb6d2z.hb2 ********************
					SER122(m)|GLN208(m):w:rA2(Ph)
					cyc-SER210(ms)|HIS120(m):w:rU1(SG)
					cyc-SER210(m)|HIS120(m):w:rU1(WC)
					cyc-TYR202(s)|SER122(s):w:rA2(Ph)
					******************** pdb6db8.hb2 ********************
					TYR62(s)|SER55(s):w:rA26(SG)
					cyc-SER36(s)|GLN102(s):w:rA26(HG)
					******************** pdb6dcb.hb2 ********************
					cyc-TYR490(s)|SER460(s):w:rU112(WC)
					******************** pdb6dtd.hb2 ********************
					cyc-THR766(s)|ARG791(m):w:rA23(Ph)
					TYR661(s)|ASN634(s):w:rU3(Ph)
					PHE496(m)|LEU760(m):w:rU10(SG)
					GLU873(s)|ARG838(s):w:rU19(WC)
					GLY753(m)|ASN756(m):w:rA7(SG)
					cyc-THR749(s)|ASN746(m):w:rA7(Ph)
					GLU501(s)|ARG762(s):w:rG22(Ph)
					GLN380(s)|ALA493(m):w:rA33(SG)
					******************** pdb6du4.hb2 ********************
					TRP283(s)|GLU274(s):w:rA22(Ph)
					ARG82(s)|THR78(ms):w:rA17(Ph)
					THR56(s)|VAL79(m):w:rA15(WC)
					cyc-PRO205(m)|ARG204(m):w:rG18(WC)
					SER209(s)|SER208(ms):w:rC16(Ph)
					GLU193(m)|ALA194(m):w:rA19(Ph)
					******************** pdb6e4p.hb2 ********************
					THR254(m)|GLN257(m):w:rU1(Ph)
					cyc-THR229(m)|GLU260(m):w:rU3(Ph)
					GLU242(s)|ARG203(s):w:rU1(WC)
					GLN224(s)|THR229(m):w:rU2(SG)
					LYS232(s)|THR254(m):w:rU1(Ph)
					******************** pdb6een.hb2 ********************
					cyc-THR220(s)|THR184(m):w:rG6(SG)
					cyc-THR255(s)|THR219(m):w:rG7(SG)
					ASP188(s)|ASP153(s):w:rG6(SG)
					ASP258(s)|ASP223(s):w:rG8(SG)
					ASP153(s)|ASP118(s):w:rG5(SG)
					ASP293(s)|ASP258(s):w:rG9(SG)
					ASP223(s)|ASP188(s):w:rG7(SG)
					ASP83(s)|ASP118(s):w:rG4(SG)
					******************** pdb6f4g.hb2 ********************
					cyc-ASP89(s)|ASP87(m):w:rG15(WC)
					LYS77(s)|LEU14(m):w:rG12(WC)
					ASP39(s)|ILE40(m):w:rU16(HG)
					GLU16(s)|ARG49(s):w:rA9(WC)
					LYS44(s)|GLU16(m):w:rG20(Ph)
					LYS77(s)|LEU14(m):w:rG12(WC)
					ASP39(s)|ILE40(m):w:rU16(HG)
					GLU16(s)|ARG49(s):w:rA9(WC)
					******************** pdb6fpx.hb2 ********************
					THR474(s)|SER470(m):w:rA1(HG)
					cyc-TYR392(s)|SER350(s):w:rA2(SG)
					cyc-TYR392(s)|SER350(s):w:rA2(SG)
					THR474(s)|SER470(m):w:rA1(HG)
					cyc-TYR392(s)|SER350(s):w:rA2(SG)
					******************** pdb6fqr.hb2 ********************
					cyc-LYS36(s)|GLU145(s):w:rC3(SG)
					******************** pdb6gc5.hb2 ********************
					SER318(s)|PHE319(m):w:rU3(WC)
					SER318(s)|PHE319(m):w:rU3(WC)
					THR291(s)|ASN272(s):w:rU4(WC)
					SER318(s)|PHE319(m):w:rU3(WC)
					THR291(s)|ASN272(s):w:rA4(WC)
					THR291(s)|ASN272(s):w:rU4(WC)
					SER318(s)|PHE319(m):w:rU3(WC)
					******************** pdb6h9h.hb2 ********************
					ARG48(s)|LEU79(m):w:rG20(SG)
					MET152(m)|LEU156(m):w:rU4(WC)
					ARG169(s)|ARG154(m):w:rG20(Ph)
					THR91(s)|SER89(s):w:rC-1(Ph)
					MET152(m)|LEU156(m):w:rU4(WC)
					LYS153(s)|LEU239(m):w:rG21(Ph)
					ASN238(s)|ARG169(s):w:rG20(Ph)
					LYS153(s)|LEU239(m):w:rG21(Ph)
					******************** pdb6hau.hb2 ********************
					cyc-LYS307(s)|GLN308(s):w:rU45(WC)
					******************** pdb6ij2.hb2 ********************
					ASN95(ms)|ALA46(m):w:rG504(HG)
					ASN95(ms)|ALA46(m):w:rG504(HG)
					ASP72(s)|ASN95(m):w:rG504(WC)
					ASN95(ms)|ALA46(m):w:rG504(HG)
					ASN95(ms)|ALA46(m):w:rG504(HG)
					ASP72(s)|ASN95(m):w:rG504(WC)
					******************** pdb6iv8.hb2 ********************
					cyc-ARG145(s)|GLY146(m):w:rU-6(Ph)
					ASP914(s)|ASN916(s):w:rG6(SG)
					GLN707(s)|ASN625(s):w:rA18(Ph)
					cyc-SER630(m)|GLU628(m):w:rA10(WC)
					TYR174(s)|LEU149(m):w:rU-6(Ph)
					TYR669(s)|THR729(s):w:rU9(Ph)
					ASN906(s)|PRO902(m):w:rA-29(SG)
					TYR360(s)|ASN337(s):w:rA14(Ph)
					LYS56(s)|LYS61(m):w:rG-9(Ph)
					PHE913(m)|LEU912(m):w:rA-3(HG)
					TYR360(s)|ASN337(s):w:rA14(Ph)
					cyc-LYS402(s)|ASN340(m):w:rC15(Ph)
					LYS402(s)|ASN340(s):w:rA14(Ph)
					******************** pdb6jim.hb2 ********************
					TYR132(s)|GLU131(s):w:rA7(WC)
					GLU212(m)|ALA381(m):w:rU6(Ph)
					GLU212(m)|ALA381(m):w:rU6(Ph)
					******************** pdb6jvx.hb2 ********************
					TYR43(s)|ARG75(m):w:rU2(Ph)
					ARG75(s)|THR67(m):w:rU6(Ph)
					******************** pdb6lsh.hb2 ********************
					ASP330(s)|LYS376(m):w:rC701(Ph)
					******************** pdb6m6r.hb2 ********************
					ASN971(s)|TYR972(m):w:rG2(SG)
					******************** pdb6m7k.hb2 ********************
					LEU268(m)|ALA218(m):w:rA2(Ph)
					******************** pdb6n6a.hb2 ********************
					GLN111(s)|GLY17(m):w:rG604(Rb)
					LYS154(s)|LYS138(s):w:rG603(Ph)
					******************** pdb6n6i.hb2 ********************
					ASP115(s)|ASN110(m):w:rG603(SG)
					ASP115(s)|LEU16(m):w:rG603(SG)
					ASP115(s)|LEU16(m):w:rG603(SG)
					ASP115(s)|ASN110(m):w:rG603(SG)
					LYS158(s)|LYS141(s):w:rG603(Ph)
					LYS158(s)|LYS141(s):w:rG603(Ph)
					******************** pdb6o6v.hb2 ********************
					HIS381(s)|ASN377(s):w:rA4(SG)
					******************** pdb6oon.hb2 ********************
					ASN554(m)|ARG794(m):w:rA2(SG)
					cyc-SER210(s)|SER170(s):w:rA8(Rb)
					SER762(s)|GLN759(m):w:rA5(SG)
					******************** pdb6p7p.hb2 ********************
					cyc-VAL227(m)|THR226(m):w:rA2(HG)
					cyc-LYS144(s)|THR226(m):w:rA2(Ph)
					******************** pdb6ppn.hb2 ********************
					cyc-ASP83(s)|ARG81(s):w:rU99(Rb)
					ARG81(s)|PHE35(m):w:rU98(SG)
					******************** pdb6ppq.hb2 ********************
					GLU75(s)|ARG29(s):w:rU98(Ph)
					cyc-SER65(s)|GLU75(m):w:rU98(Ph)
					cyc-ASP83(s)|ARG81(s):w:rU99(Rb)
					cyc-TYR60(s)|ARG62(s):w:rU96(WC)
					cyc-ARG62(s)|LEU56(m):w:rU96(HG)
					ARG81(s)|PHE35(m):w:rU98(SG)
					******************** pdb6sce.hb2 ********************
					cyc-SER381(s)|GLN301(m):w:rA4(Ph)
					LEU223(m)|GLY220(m):w:rA2(HG)
					VAL110(m)|GLY112(m):w:rA2(SG)
					cyc-GLY11(m)|ASP13(m):w:rA2(Ph)
					THR86(s)|VAL110(m):w:rA3(Ph)
					******************** pdb6scf.hb2 ********************
					SER44(ms)|ASN8(ms):w:rA3(SG)
					SER44(ms)|ASN8(ms):w:rA1(SG)
					cyc-ILE82(m)|ASN8(m):w:rA2(SG)
					cyc-ILE82(m)|ASN8(m):w:rA4(Rb)
					cyc-ILE82(m)|ASN8(m):w:rA1(Rb)
					******************** pdb6sx0.hb2 ********************
					ARG37(s)|ASP34(m):w:rU7(SG)
					******************** pdb6tqb.hb2 ********************
					cyc-SER253(s)|ARG251(m):w:rU13(WC)
					cyc-SER253(ms)|PHE255(m):w:rU13(WC)
					GLN247(s)|ARG190(m):w:rU14(Ph)
					******************** pdb6u6y.hb2 ********************
					ARG145(s)|TYR154(m):w:rG802(HG)
					VAL156(m)|ASN119(m):w:rG802(SG)
					VAL156(m)|ASN119(m):w:rG802(SG)
					VAL156(m)|ASN119(m):w:rG802(SG)
					ARG145(s)|TYR154(m):w:rG802(HG)
					******************** pdb6u8d.hb2 ********************
					cyc-TYR110(s)|ARG104(s):w:rG163(Ph)
					TYR95(s)|TYR106(s):w:rC232(SG)
					******************** pdb6uej.hb2 ********************
					CYS73(m)|ARG75(m):w:rC2(HG)
					TYR108(s)|ARG74(m):w:rU1(SG)
					******************** pdb6uv1.hb2 ********************
					GLU347(s)|ASP397(s):w:rU4(Rb)
					******************** pdb6vm6.hb2 ********************
					cyc-TYR329(s)|HIS324(s):w:rA2(HG)
					ARG263(s)|TRP449(m):w:rA1(Ph)
					ARG263(s)|TRP449(m):w:rA1(Ph)
					******************** pdb6vrd.hb2 ********************
					SER211(s)|GLN183(s):w:rA14(SG)
					LYS231(s)|GLY235(m):w:rC4(Ph)
					******************** pdb6wxq.hb2 ********************
					GLY9(m)|ASN11(m):w:rA3(Ph)
					PHE14(m)|ASN11(m):w:rA3(HG)
					VAL39(m)|PRO35(m):w:rA2(WC)
					cyc-GLY9(m)|ASN11(m):w:rA1(Ph)
					VAL39(m)|PRO37(m):w:rA4(WC)
					******************** pdb6xjq.hb2 ********************
					cyc-GLN28(s)|SER29(m):w:rC21(Ph)
					SER33(s)|TYR32(m):w:rU25(HG)
					cyc-GLN28(s)|SER29(m):w:rC21(Ph)
					SER33(s)|TYR32(m):w:rU25(HG)
					******************** pdb6xlv.hb2 ********************
					LYS328(s)|GLY301(m):w:rU2(Rb)
					cyc-ASP231(s)|ARG150(s):w:rC8(WC)
					******************** pdb6yud.hb2 ********************
					cyc-ARG71(s)|ALA60(m):w:rA3(Ph)
					ARG46(s)|HIS57(ms):w:rA2(Ph)
					******************** pdb6ywo.hb2 ********************
					ASP341(s)|SER328(m):w:rA0(Ph)
					SER444(s)|TYR445(m):w:rA0(Ph)
					ASP341(s)|SER328(ms):w:rA0(Ph)
					SER444(s)|TYR445(m):w:rA0(Ph)
					ASP341(s)|SER328(m):w:rA0(Ph)
					SER444(s)|TYR445(m):w:rA0(Ph)
					ASP341(s)|SER328(ms):w:rA0(Ph)
					SER444(s)|TYR445(m):w:rA0(Ph)
					ASN394(s)|ASP392(m):w:rA-1(SG)
					cyc-THR404(s)|ASN331(s):w:rA0(SG)
					******************** pdb6zm2.hb2 ********************
					ARG657(s)|ASN596(m):w:rU5(WC)
					cyc-THR514(m)|LYS594(m):w:rU5(SG)
					SER662(s)|THR720(m):w:rU8(WC)
					cyc-SER547(s)|ASN548(m):w:rU6(Ph)
					******************** pdb7a9x.hb2 ********************
					GLU319(s)|ASN322(s):w:rA4(SG)
					cyc-GLU223(s)|ARG163(s):w:rA8(Ph)
					ASP179(s)|ALA522(m):w:rC14(WC)
					HIS156(s)|ASN160(s):w:rU7(HG)
					******************** pdb7bdv.hb2 ********************
					TYR150(s)|LYS323(m):w:rA1(WC)
					cyc-THR42(s)|PRO43(m):w:rA1(WC)
					cyc-THR42(s)|PRO43(m):w:rA4(WC)
					cyc-THR42(s)|PRO43(m):w:rA3(WC)
					******************** pdb7c45.hb2 ********************
					ASP145(s)|ILE81(m):w:rU11(SG)
					ARG179(s)|ARG180(m):w:rU10(Ph)
					PHE84(m)|GLY94(m):w:rU12(SG)
					ASP145(m)|ASP141(m):w:rU11(SG)
					HIS328(s)|VAL326(m):w:rU4(Ph)
					ARG175(s)|GLY304(m):w:rU6(SG)
					LYS91(s)|ARG144(s):w:rU10(WC)
					******************** pdb7cgf.hb2 ********************
					ARG283(s)|MET279(m):w:rU6(Rb)
					cyc-GLN315(s)|ASN316(s):w:rA5(SG)
					******************** pdb7d8o.hb2 ********************
					GLN119(s)|TYR115(m):w:rU7(WC)
					GLU73(s)|ASN74(m):w:rG26(HG)
					THR52(s)|HIS58(s):w:rU-2(Ph)
					cyc-ASN79(s)|GLN80(m):w:rG30(WC)
					cyc-ASN79(s)|GLN80(m):w:rG30(WC)
					LYS20(s)|GLY146(m):w:rU-1(Ph)
					THR52(s)|HIS58(s):w:rU-2(Ph)
					GLN119(s)|TYR115(m):w:rU7(WC)
					GLN119(s)|TYR115(m):w:rU7(WC)
					GLU73(s)|ASN74(m):w:rG26(HG)
					cyc-ASN79(s)|GLN80(m):w:rG30(WC)
					cyc-ASN79(s)|GLN80(m):w:rG30(WC)
					GLU73(s)|ASN74(m):w:rG26(HG)
					cyc-ASN79(s)|GLN80(m):w:rG30(WC)
					GLN119(s)|TYR115(m):w:rU7(WC)
					LYS2(s)|ALA1(m):w:rA6(Ph)
					cyc-ASN79(s)|GLN80(m):w:rG30(WC)
					GLN119(s)|TYR115(m):w:rU7(WC)
					THR52(s)|HIS58(s):w:rU-2(Ph)
					GLN119(s)|TYR115(m):w:rU7(WC)
					******************** pdb7dic.hb2 ********************
					TYR387(s)|GLU459(m):w:rA7(SG)
					******************** pdb7jyy.hb2 ********************
					cyc-LYS6874(s)|ASP6873(s):w:rU3(Ph)
					******************** pdb7k98.hb2 ********************
					cyc-GLU807(s)|PHE743(m):w:rG27(Ph)
					HIS253(s)|PHE254(m):w:rA77(Rb)
					cyc-GLU807(s)|PHE743(m):w:rG27(Ph)
					PRO553(m)|LEU554(m):w:rC68(Ph)
					PRO740(m)|LEU805(m):w:rC26(SG)
					******************** pdb7kfn.hb2 ********************
					THR615(s)|CYS377(m):w:rA15(Ph)
					******************** pdb7kl3.hb2 ********************
					ASP119(s)|ASP108(s):w:rG2(Ph)
					******************** pdb7mpl.hb2 ********************
					ASP84(s)|ASP25(s):w:rG604(Ph)
					LYS132(s)|LYS119(m):w:rG603(Ph)
					ASP84(s)|ASP25(s):w:rG604(Ph)
					LYS132(s)|LYS119(m):w:rG603(Ph)
					ASP84(s)|ASP25(s):w:rG604(Ph)
					LYS132(s)|LYS119(m):w:rG603(Ph)
					ASP84(s)|PHE80(m):w:rG603(SG)
					ASP84(s)|ASP25(s):w:rG604(Ph)
					LYS132(s)|LYS119(m):w:rG603(Ph)
					ASP84(s)|ASP25(s):w:rG604(Ph)
					LYS132(s)|LYS119(m):w:rG603(Ph)
					LYS132(s)|LYS119(m):w:rG603(Ph)
					LYS132(s)|LYS119(m):w:rG603(Ph)
					LYS132(s)|LYS119(m):w:rG603(Ph)
					******************** pdb7om6.hb2 ********************
					ASP352(s)|GLY514(m):w:rU8(Ph)
					cyc-ASP369(s)|ASP351(s):w:rU8(Ph)
					TYR349(s)|THR444(s):w:rA4(SG)
					THR322(s)|SER320(s):w:rU7(Ph)
					THR322(s)|SER320(s):w:rU7(Ph)
					******************** pdb7os0.hb2 ********************
					GLU715(s)|ARG719(s):w:rU38(Ph)
					ARG1078(s)|LYS1088(m):w:rA8(SG)
					SER784(s)|ASN785(s):w:rU38(SG)
					GLN364(s)|ARG341(s):w:rU32(Ph)
					ARG173(s)|LYS179(m):w:rG22(SG)
					GLU715(s)|GLY561(m):w:rC37(SG)
					LYS296(s)|ASP293(s):w:rA18(WC)
					GLU715(s)|ARG719(s):w:rU38(Ph)
					GLN364(s)|ARG341(s):w:rU32(Ph)
					ARG1078(s)|LYS1088(m):w:rA8(SG)
					LYS296(s)|ASP293(s):w:rA18(WC)
					ARG624(s)|PRO563(m):w:rU39(Ph)
					cyc-SER702(s)|ILE698(m):w:rC10(SG)
					ARG624(s)|PRO563(m):w:rU39(Ph)

## Sheet: A2wN2
	Identified examples of A2:w:N2 topology
					******************** pdb1dul.hb2 ********************
					cyc-ARG40(s)|ASN33(m):w:rA148(WC)|rA164(SG)
					******************** pdb1ec6.hb2 ********************
					GLY18(m)|GLU14(m):w:rU12(Ph)|rA11(Rb)
					******************** pdb1feu.hb2 ********************
					cyc-GLN73(s)|ASN75(s):w:rA101(WC)|rG75(WC)
					cyc-GLN73(s)|ASN75(s):w:rA101(WC)|rG75(WC)
					******************** pdb1ffy.hb2 ********************
					cyc-LYS725(s)|SER717(m):w:rA35(HG)|rG39(SG)
					LYS725(s)|ASP722(s):w:rG39(SG)|rG40(Rb)
					******************** pdb1g59.hb2 ********************
					cyc-PHE275(m)|LEU272(m):w:rC512(SG)|rU513(Ph)
					******************** pdb1jid.hb2 ********************
					TYR68(s)|ARG34(s):w:rC151(Ph)|rG150(Ph)
					cyc-TYR22(s)|ARG34(s):w:rG147(WC)|rG150(Ph)
					******************** pdb1jj2.hb2 ********************
					cyc-ASN4(s)|ARG55(s):w:rC2392(Ph)|rU2390(Ph)
					THR23(s)|HIS21(s):w:rA2370(HG)|rC2366(SG)
					cyc-THR12(s)|SER10(m):w:rA1294(Ph)|rG1295(Ph)
					TYR51(s)|ARG47(s):w:rU701(HG)|rG722(Ph)
					cyc-ASN4(s)|ARG55(s):w:rA2305(Ph)|rU2306(Ph)
					cyc-ARG85(s)|ARG82(s):w:rA174(WC)|rA161(Ph)
					ASN243(s)|SER245(ms):w:rU1234(WC)|rC2066(Ph)
					SER79(s)|GLY76(m):w:rC1786(Ph)|rG1785(Ph)
					TYR14(s)|TYR19(m):w:rA1007(WC)|rA2311(SG)
					cyc-ARG104(s)|ARG68(m):w:rC1469(Ph)|rG1468(Ph)
					TRP35(s)|ARG42(s):w:rA395(SG)|rC218(Ph)
					GLU49(m)|ASP48(m):w:rG1417(WC)|rG1416(Ph)
					cyc-ILE228(m)|GLY226(m):w:rA1852(SG)|rC1880(SG)
					cyc-ASP48(s)|ALA25(m):w:rC1872(SG)|rG1873(Ph)
					ARG232(s)|GLY234(m):w:rA1852(Ph)|rG1851(Rb)
					cyc-THR263(s)|ASN27(s):w:rU2807(Ph)|rU2808(Ph)
					cyc-SER10(s)|LEU11(m):w:rA2681(HG)|rG2679(SG)
					cyc-LYS93(s)|HIS90(s):w:rG760(WC)|rU645(SG)
					cyc-ASN67(s)|GLY68(m):w:rA2081(SG)|rC2065(SG)
					HIS13(s)|ARG8(s):w:rU903(SG)|rU904(Ph)
					MET28(s)|ARG32(s):w:rU2133(Ph)|rC2132(Rb)
					LYS15(s)|ARG11(s):w:rA2364(Ph)|rU1009(Ph)
					cyc-SER46(s)|ASN16(s):w:rC2366(Ph)|rG2365(Rb)
					cyc-GLY131(m)|ARG128(m):w:rA1689(HG)|rA844(Ph)
					cyc-THR54(s)|LYS62(s):w:rC1674(Ph)|rC1675(Ph)
					cyc-LYS23(s)|ASP17(s):w:rU1447(WC)|rC1507(SG)
					GLU12(s)|LYS13(m):w:rA1502(WC)|rG1444(SG)
					THR118(s)|ALA114(m):w:rC596(Ph)|rU595(Rb)
					cyc-LYS46(s)|GLY58(m):w:rC1602(Ph)|rG1601(Ph)
					SER52(m)|GLU49(m):w:rG891(SG)|rU178(Ph)
					cyc-ARG45(s)|ARG21(m):w:rG50(SG)|rG51(Rb)
					cyc-THR13(s)|LYS10(m):w:rC778(Ph)|rU777(Rb)
					******************** pdb1k8w.hb2 ********************
					ARG307(s)|LYS64(m):w:rG418(Ph)|rC417(Rb)
					******************** pdb1o0b.hb2 ********************
					cyc-ILE313(m)|GLY314(m):w:rA913(Ph)|rC912(Rb)
					******************** pdb1u0b.hb2 ********************
					PHE232(m)|ASP229(m):w:rC72(Ph)|rC71(Rb)
					******************** pdb1uvi.hb2 ********************
					ARG291(s)|GLY396(m):w:rC8(Ph)|rC7(Rb)
					******************** pdb2bh2.hb2 ********************
					cyc-LEU135(m)|GLY190(m):w:rG1933(WC)|rC1934(SG)
					******************** pdb2g4b.hb2 ********************
					ASN196(ms)|ASN155(m):w:rU3(SG)|rU4(Ph)
					******************** pdb2uwm.hb2 ********************
					cyc-TYR608(s)|LYS607(s):w:rC20(Ph)|rG19(Rb)
					******************** pdb2xzo.hb2 ********************
					ASP622(s)|ARG422(s):w:rU7(Ph)|rU6(Rb)
					******************** pdb2zko.hb2 ********************
					THR5(s)|ASP29(s):w:rG16(SG)|rU17(Rb)
					THR5(s)|ASP29(s):w:rG16(SG)|rU17(Rb)
					******************** pdb2zue.hb2 ********************
					cyc-MET629(m)|LYS455(m):w:rU936(WC)|rA938(HG)
					******************** pdb3am1.hb2 ********************
					ARG223(s)|VAL220(m):w:rG21(SG)|rU22(Ph)
					******************** pdb3avx.hb2 ********************
					cyc-GLN948(m)|ASN946(m):w:rU2106(SG)|rG2107(Rb)
					******************** pdb3bt7.hb2 ********************
					THR159(m)|ALA156(m):w:rC61(SG)|rA62(Ph)
					******************** pdb3fht.hb2 ********************
					LYS414(s)|GLN251(m):w:rU2(WC)|rU3(WC)
					******************** pdb3g9y.hb2 ********************
					cyc-ASN76(s)|VAL77(m):w:rU4(WC)|rA6(SG)
					******************** pdb3hjw.hb2 ********************
					ASP322(s)|VAL323(m):w:rC4(Ph)|rG3(Rb)
					******************** pdb3k49.hb2 ********************
					HIS662(s)|GLN658(m):w:rA7(SG)|rA8(Rb)
					TYR590(s)|VAL586(m):w:rU9(SG)|rA10(Rb)
					******************** pdb3o8c.hb2 ********************
					cyc-THR298(s)|ASP296(s):w:rU6(WC)|rU5(SG)
					******************** pdb3q0q.hb2 ********************
					TYR778(s)|VAL774(m):w:rU7(SG)|rA8(Rb)
					******************** pdb3qg9.hb2 ********************
					CYS363(s)|LYS360(m):w:rG4(SG)|rC5(Rb)
					******************** pdb3r9w.hb2 ********************
					cyc-LEU279(m)|LEU277(m):w:rC1535(WC)|rU1537(WC)
					******************** pdb3rw6.hb2 ********************
					TYR278(s)|ARG276(s):w:rA13(SG)|rA12(Ph)
					******************** pdb3vjr.hb2 ********************
					cyc-HIS114(m)|GLY115(m):w:rG2(SG)|rG1(Rb)
					cyc-HIS114(m)|GLY115(m):w:rG2(SG)|rG1(Rb)
					******************** pdb3wbm.hb2 ********************
					ILE14(m)|ARG42(m):w:rC13(Ph)|rC12(Rb)
					******************** pdb4c8y.hb2 ********************
					GLU145(s)|LEU142(m):w:rG26(Ph)|rG25(Rb)
					******************** pdb4ed5.hb2 ********************
					cyc-ARG97(s)|TYR95(m):w:rU8(WC)|rU9(HG)
					cyc-ARG97(s)|TYR95(m):w:rU8(WC)|rU9(HG)
					******************** pdb4h5p.hb2 ********************
					TYR30(s)|ASN96(s):w:rU2(Ph)|rU4(Ph)
					cyc-TYR30(s)|ASN96(s):w:rU10(Ph)|rU9(Ph)
					TYR30(s)|ASN96(s):w:rU11(Ph)|rU9(Ph)
					cyc-TYR30(s)|ASN96(s):w:rU2(Ph)|rU3(Ph)
					******************** pdb4j7l.hb2 ********************
					cyc-THR256(s)|ARG294(s):w:rU4(Ph)|rU3(Rb)
					cyc-LYS273(s)|LYS258(m):w:rU4(Ph)|rU5(Ph)
					******************** pdb4k4x.hb2 ********************
					ASP413(s)|ASN410(s):w:rG696(SG)|rA697(Rb)
					LYS409(s)|ASN410(s):w:rA697(Ph)|rG696(Rb)
					******************** pdb4lgt.hb2 ********************
					THR81(s)|ASN83(m):w:rA2589(SG)|rA2590(Rb)
					******************** pdb4n0t.hb2 ********************
					cyc-ASN155(s)|ARG201(s):w:rA47(Ph)|rC48(Ph)
					******************** pdb4oav.hb2 ********************
					GLU57(s)|TYR354(m):w:rA5(SG)|rA6(Ph)
					ASP122(s)|ASN91(s):w:rA3(SG)|rA4(Rb)
					******************** pdb4oog.hb2 ********************
					cyc-SER376(s)|ASN369(s):w:rA15(HG)|rG14(SG)
					******************** pdb4qu7.hb2 ********************
					THR440(m)|GLY407(m):w:rG804(HG)|rG802(SG)
					******************** pdb4rmo.hb2 ********************
					TYR57(s)|SER51(s):w:rA1(Ph)|rA2(Ph)
					******************** pdb4s3n.hb2 ********************
					ARG41(s)|GLY34(m):w:rU5(SG)|rA6(Rb)
					******************** pdb4wtj.hb2 ********************
					SER288(m)|LEU285(m):w:rC3(SG)|rC4(Rb)
					******************** pdb4x4t.hb2 ********************
					VAL226(m)|ASN229(m):w:rC30(Ph)|rG8(Ph)
					******************** pdb4xww.hb2 ********************
					SER313(s)|GLN316(s):w:rU3(SG)|rU4(Ph)
					SER313(s)|GLN316(s):w:rU3(SG)|rU4(Ph)
					******************** pdb4yye.hb2 ********************
					TYR312(s)|LYS306(s):w:rA44(SG)|rG45(Rb)
					TYR312(s)|LYS306(s):w:rA44(SG)|rG45(Rb)
					******************** pdb4zlr.hb2 ********************
					TYR959(m)|ASN976(m):w:rU4(WC)|rU5(WC)
					TYR959(m)|ASN976(m):w:rU12(WC)|rU13(WC)
					******************** pdb5ah5.hb2 ********************
					cyc-TYR693(s)|ARG628(s):w:rG40(Ph)|rU39(Rb)
					******************** pdb5c0y.hb2 ********************
					cyc-TYR315(s)|LYS319(s):w:rU12(SG)|rU13(Ph)
					******************** pdb5f8h.hb2 ********************
					SER417(s)|ASP413(m):w:rA697(SG)|rG698(Rb)
					******************** pdb5gxh.hb2 ********************
					cyc-ARG66(s)|TRP14(m):w:rU3(HG)|rU4(HG)
					******************** pdb5hr7.hb2 ********************
					LEU203(m)|LEU196(m):w:rA26(SG)|rC27(Ph)
					cyc-ASN271(m)|ARG274(m):w:rC32(WC)|rC38(WC)
					******************** pdb5i9f.hb2 ********************
					cyc-THR336(s)|ASN300(m):w:rU3(SG)|rU4(Rb)
					cyc-THR371(s)|ASN335(m):w:rU4(SG)|rU5(Rb)
					******************** pdb5m0i.hb2 ********************
					ASN36(s)|ARG63(s):w:rA9(Ph)|rG8(Rb)
					ASN36(s)|ARG63(s):w:rA9(Ph)|rG8(Rb)
					******************** pdb5m3h.hb2 ********************
					cyc-TYR388(s)|ARG365(s):w:rA10(HG)|rC9(Ph)
					******************** pdb5n94.hb2 ********************
					SER664(m)|PHE665(m):w:rU5(WC)|rU6(WC)
					******************** pdb5the.hb2 ********************
					cyc-ARG1097(s)|THR1150(m):w:rA7(Ph)|rA6(Rb)
					******************** pdb5ud5.hb2 ********************
					cyc-SER51(s)|ARG52(m):w:rC50(Ph)|rG51(Ph)
					******************** pdb5w1h.hb2 ********************
					cyc-THR1283(ms)|LYS1279(m):w:rA-25(SG)|rU-24(Rb)
					******************** pdb5wlh.hb2 ********************
					cyc-LYS823(s)|GLN1291(s):w:rC-1(Ph)|rC1(Ph)
					TYR123(s)|GLN235(s):w:rA-17(SG)|rA-11(Ph)
					cyc-THR1283(ms)|LYS1279(m):w:rA-25(SG)|rU-24(Rb)
					******************** pdb5wzh.hb2 ********************
					HIS175(s)|ARG171(m):w:rG9(SG)|rG10(Rb)
					******************** pdb5yki.hb2 ********************
					TYR73(s)|VAL69(m):w:rU8(SG)|rA9(Rb)
					******************** pdb6een.hb2 ********************
					cyc-THR45(s)|THR9(m):w:rG1(SG)|rG2(Rb)
					cyc-THR290(s)|THR254(m):w:rG8(SG)|rG9(Rb)
					cyc-THR80(s)|THR44(m):w:rG2(SG)|rG3(Rb)
					cyc-THR150(s)|THR114(m):w:rG4(SG)|rG5(Rb)
					cyc-THR115(s)|THR79(m):w:rG3(SG)|rG4(Rb)
					cyc-THR185(s)|THR149(m):w:rG5(SG)|rG6(Rb)
					******************** pdb6h9h.hb2 ********************
					cyc-ARG169(s)|ARG154(m):w:rG19(Ph)|rG20(Ph)
					cyc-ASN149(s)|ARG148(s):w:rG1(WC)|rG0(HG)
					cyc-ASN149(s)|ARG148(s):w:rG0(WC)|rG1(WC)
					******************** pdb6hau.hb2 ********************
					cyc-LYS307(s)|GLN308(s):w:rU46(WC)|rU47(SG)
					******************** pdb6iv8.hb2 ********************
					ASN371(s)|LYS370(m):w:rC2(SG)|rC3(Rb)
					cyc-TYR669(s)|THR729(s):w:rU9(Ph)|rU8(Rb)
					******************** pdb6lsh.hb2 ********************
					cyc-TYR327(s)|SER295(s):w:rG602(SG)|rU603(Rb)
					******************** pdb6oon.hb2 ********************
					ARG365(s)|THR761(m):w:rA7(Ph)|rA6(Rb)
					******************** pdb6pun.hb2 ********************
					cyc-HIS326(s)|GLN322(m):w:rA6(SG)|rA7(Rb)
					cyc-HIS326(s)|GLN322(m):w:rA6(SG)|rA7(Rb)
					cyc-ARG364(s)|LYS360(m):w:rG5(SG)|rA6(Rb)
					******************** pdb6rti.hb2 ********************
					LYS617(s)|SER613(m):w:rA9(HG)|rA30(Ph)
					******************** pdb6sx0.hb2 ********************
					THR5(s)|ASP29(s):w:rU16(SG)|rA17(Rb)
					THR5(s)|ASP29(s):w:rU16(SG)|rA17(Rb)
					******************** pdb7cgf.hb2 ********************
					cyc-ARG319(s)|GLN315(m):w:rG4(SG)|rA5(Rb)
					cyc-ARG358(s)|PRO354(m):w:rA3(SG)|rG4(Rb)
					TYR247(s)|ILE243(m):w:rU6(SG)|rA7(Rb)
					******************** pdb7d8o.hb2 ********************
					cyc-LYS20(s)|GLY146(m):w:rU-2(SG)|rU-1(Ph)
					THR52(s)|ASN85(s):w:rA-3(Ph)|rU-2(Ph)
					cyc-LYS20(s)|GLY146(m):w:rU-2(SG)|rU-1(Ph)
					cyc-LYS20(s)|GLY146(m):w:rU-2(SG)|rU-1(Ph)
					THR52(s)|ASN85(s):w:rA-3(Ph)|rU-2(Ph)
					******************** pdb7dic.hb2 ********************
					ASN470(s)|ARG577(s):w:rA7(Ph)|rA8(Ph)
					******************** pdb7mpl.hb2 ********************
					ASP84(s)|ASP25(s):w:rG604(Ph)|rG603(Rb)
					ASP84(s)|ASP25(s):w:rG604(Ph)|rG603(Rb)
					ASP84(s)|ASP25(s):w:rG604(Ph)|rG603(Rb)
					******************** pdb7om6.hb2 ********************
					cyc-ARG564(s)|ARG545(m):w:rA5(Ph)|rU6(Ph)
					cyc-ARG564(s)|ARG545(m):w:rA5(Ph)|rU6(Ph)

## Sheet: A1wN3
	Identified examples of A1:w:N3 topology
					******************** pdb1dfu.hb2 ********************
					ASP90(s):w:rG102(WC)|rU74(WC)|rU103(SG)
					******************** pdb1feu.hb2 ********************
					ASP87(s):w:rG102(WC)|rU103(WC)|rU74(WC)
					******************** pdb1jj2.hb2 ********************
					cyc-ARG63(m):w:rA1381(WC)|rG1401(SG)|rG1402(Ph)
					VAL29(m):w:rC1262(Ph)|rG1087(Ph)|rA1261(Rb)
					ASN65(s):w:rG1235(HG)|rC2065(SG)|rC2066(Rb)
					TYR69(s):w:rG1235(WC)|rU1237(HG)|rG2080(SG)
					ASN12(s):w:rA1086(HG)|rC1084(Ph)|rC1085(Ph)
					cyc-LYS16(s):w:rA1150(SG)|rC1148(Ph)|rU1149(Ph)
					LYS152(s):w:rA2517(WC)|rC2502(WC)|rA2503(Rb)
					SER58(m):w:rG1704(SG)|rU2736(Ph)|rC1705(Rb)
					cyc-LYS226(s):w:rG1751(WC)|rC1750(HG)|rU2615(SG)
					cyc-ARG30(s):w:rA897(Ph)|rG164(Ph)|rC896(Rb)
					TRP242(s):w:rA631(WC)|rA2095(Ph)|rG2094(Rb)
					HIS208(s):w:rG2630(WC)|rG2634(HG)|rA2633(Ph)
					cyc-ARG9(s):w:rU1860(SG)|rC1880(Ph)|rU1879(Rb)
					cyc-THR58(s):w:rU68(WC)|rA106(SG)|rC72(SG)
					cyc-ASN137(m):w:rG1370(WC)|rA2054(Ph)|rG2053(Ph)
					ARG44(s):w:rG2753(SG)|rG2865(Ph)|rG2754(Rb)
					cyc-LYS213(m):w:rG1315(SG)|rA1313(Ph)|rU1314(Ph)
					ALA46(m):w:rG83(WC)|rU99(SG)|rG100(Rb)
					GLN207(s):w:rA1843(SG)|rC2625(Ph)|rA2624(Rb)
					GLY1(m):w:rG869(SG)|rA2274(Ph)|rC2114(Ph)
					cyc-LYS226(s):w:rG1751(WC)|rC1753(SG)|rG834(Ph)
					cyc-ARG18(s):w:rG2842(HG)|rA2840(Ph)|rC2839(Rb)
					cyc-LYS56(s):w:rU1237(WC)|rA1242(HG)|rG1241(Ph)
					GLY78(m):w:rG1812(SG)|rG1814(Ph)|rU1813(Rb)
					cyc-ARG38(s):w:rC342(Ph)|rG307(Ph)|rU308(Ph)
					cyc-ASP132(s):w:rA1356(WC)|rA620(SG)|rC621(Rb)
					ARG144(s):w:rC905(SG)|rA1331(Ph)|rA1330(Rb)
					cyc-ARG20(m):w:rU121(WC)|rC111(SG)|rG51(SG)
					******************** pdb1rpu.hb2 ********************
					SER124(s):w:rC10(WC)|rA11(SG)|rC12(Rb)
					******************** pdb3agv.hb2 ********************
					GLN342(m):w:rA19(WC)|rG7(HG)|rG5(SG)
					GLN342(m):w:rA19(WC)|rG7(HG)|rG5(SG)
					******************** pdb4h5p.hb2 ********************
					THR195(m):w:rU4(SG)|rU2(Ph)|rU1(Rb)
					THR195(m):w:rU11(WC)|rU9(Ph)|rU8(Rb)
					THR195(m):w:rU11(SG)|rU9(Ph)|rU8(Rb)
					THR195(m):w:rU4(SG)|rU2(Ph)|rU1(Rb)
					******************** pdb4oog.hb2 ********************
					cyc-SER376(s):w:rU17(HG)|rA15(SG)|rG14(SG)
					******************** pdb4x4t.hb2 ********************
					PRO295(m):w:rC25(SG)|rC3(SG)|rG26(Ph)
					ASP291(m):w:rC24(SG)|rG2(SG)|rC3(Rb)
					******************** pdb5aox.hb2 ********************
					cyc-ASP45(s):w:rC108(SG)|rU26(Ph)|rG25(Rb)
					******************** pdb5w1h.hb2 ********************
					TYR123(s):w:rA-17(SG)|rA-11(Ph)|rG-12(Rb)
					******************** pdb5zq8.hb2 ********************
					cyc-GLN131(s):w:rA750(WC)|rA749(HG)|rG748(HG)
					******************** pdb6e4p.hb2 ********************
					GLN257(m):w:rU1(Ph)|rU2(Ph)|rU3(Rb)
					******************** pdb6iv8.hb2 ********************
					ASN916(s):w:rA-4(HG)|rC5(SG)|rG6(Rb)
					******************** pdb7d8o.hb2 ********************
					cyc-SER53(s):w:rA31(SG)|rA32(SG)|rA33(Ph)
					******************** pdb7ozq.hb2 ********************
					GLU93(s):w:rG27(WC)|rA6(SG)|rG7(Ph)
					GLU93(s):w:rG27(WC)|rA6(SG)|rG7(Ph)

## Sheet: A3wN1
	Identified examples of A3:w:N1 topology
					******************** pdb1c9s.hb2 ********************
					cyc-ASP39(s)|LEU38(m)|GLY18(m):w:rG104(WC)
					cyc-ASP39(s)|LEU38(m)|GLY18(m):w:rG149(WC)
					cyc-ASP39(s)|LEU38(m)|GLY18(m):w:rG154(WC)
					******************** pdb1f7u.hb2 ********************
					ARG501(s)|SER494(m)|GLU605(m):w:rG936(HG)
					******************** pdb1jbr.hb2 ********************
					HIS136(s)|GLU95(s)|ARG120(s):w:rG18(Ph)
					******************** pdb1jj2.hb2 ********************
					THR40(s)|SER4(m)|LYS41(m):w:rU2581(Ph)
					LYS13(m)|GLY9(m)|GLY12(m):w:rG953(Ph)
					GLN18(s)|MET13(m)|GLU10(m):w:rC1068(Ph)
					LYS13(s)|ASP57(m)|ARG55(m):w:rA2303(SG)
					HIS78(s)|ARG80(s)|TYR10(m):w:rC2381(SG)
					cyc-GLN336(s)|GLY283(m)|GLY282(m):w:rC2897(SG)
					cyc-GLN253(s)|VAL251(m)|ARG248(m):w:rC2654(SG)
					THR150(s)|THR202(m)|ASN206(m):w:rA329(Ph)
					cyc-ARG17(s)|PRO137(m)|ARG140(m):w:rC30(Ph)
					cyc-LYS152(s)|ARG70(s)|ALA63(m):w:rC2518(WC)
					cyc-TYR92(s)|ASP76(s)|VAL103(m):w:rG2815(WC)
					cyc-TYR71(s)|THR82(s)|ILE78(m):w:rA1242(Ph)
					ASN93(s)|LYS78(m)|ARG77(m):w:rG1743(SG)
					cyc-GLU181(s)|LYS182(m)|GLY179(m):w:rG394(WC)
					SER79(s)|ARG69(s)|GLN74(m):w:rC1786(Ph)
					HIS31(s)|HIS27(m)|ASN25(m):w:rA1287(SG)
					cyc-ASN22(s)|GLU20(m)|ARG18(m):w:rU2043(Ph)
					cyc-ARG23(s)|PRO16(m)|GLY19(m):w:rU1771(WC)
					******************** pdb1knz.hb2 ********************
					ARG128(s)|SER134(m)|SER133(m):w:rC6(HG)
					ARG128(s)|SER134(m)|SER133(m):w:rC6(HG)
					******************** pdb1o0b.hb2 ********************
					cyc-ILE193(m)|GLY168(m)|ALA170(m):w:rC974(WC)
					******************** pdb1yvp.hb2 ********************
					cyc-GLN89(s)|ARG120(s)|SER81(m):w:rC8(WC)
					cyc-GLN89(s)|ARG120(s)|SER81(m):w:rC8(WC)
					******************** pdb2b3j.hb2 ********************
					SER68(s)|GLN48(s)|ARG70(s):w:rG37(WC)
					SER68(s)|GLN48(s)|ARG70(s):w:rG37(WC)
					******************** pdb2bh2.hb2 ********************
					HIS191(s)|GLU193(s)|ARG261(s):w:rG1935(Rb)
					******************** pdb2i82.hb2 ********************
					cyc-LYS384(s)|GLU358(s)|SER359(ms):w:rC1316(SG)
					******************** pdb2jea.hb2 ********************
					ASP188(s)|ASN206(s)|ALA182(m):w:rA404(Ph)
					******************** pdb2jlu.hb2 ********************
					THR264(s)|GLN243(m)|CYS261(m):w:rU5(Ph)
					THR264(s)|GLN243(m)|CYS261(m):w:rU5(Ph)
					******************** pdb2rd2.hb2 ********************
					cyc-ILE193(m)|GLY168(m)|ALA170(m):w:rC974(WC)
					******************** pdb3bt7.hb2 ********************
					ARG155(s)|THR159(m)|ALA156(m):w:rA62(Ph)
					******************** pdb3ex7.hb2 ********************
					cyc-HIS169(s)|ASP169(s)|ARG172(s):w:rU6(SG)
					******************** pdb3gib.hb2 ********************
					SER60(s)|ASN28(s)|LEU26(m):w:rA7(SG)
					SER60(s)|ASN28(s)|LEU26(m):w:rA4(SG)
					******************** pdb3hjw.hb2 ********************
					ASP322(s)|ASP271(s)|VAL323(m):w:rG3(SG)
					******************** pdb3ks8.hb2 ********************
					cyc-ARG272(s)|ILE329(m)|ARG311(m):w:rU18(Rb)
					cyc-ARG272(s)|ILE329(m)|ARG311(m):w:rA18(SG)
					******************** pdb3m7n.hb2 ********************
					ASP186(s)|ASP180(s)|GLY135(m):w:rC6(Ph)
					******************** pdb3mxh.hb2 ********************
					ASN15(s)|GLY53(m)|ASN16(m):w:rG663(HG)
					******************** pdb3nmr.hb2 ********************
					cyc-LYS184(s)|ASP187(s)|PHE185(m):w:rU4(WC)
					cyc-LYS109(s)|GLU136(s)|ARG138(s):w:rU5(WC)
					******************** pdb3o8c.hb2 ********************
					cyc-THR416(ms)|ASP412(m)|ALA413(m):w:rU5(Ph)
					******************** pdb3ovb.hb2 ********************
					cyc-TYR392(s)|ARG310(s)|LYS303(m):w:rA22(Ph)
					cyc-TYR392(s)|ARG310(s)|LYS303(m):w:rA22(Ph)
					cyc-ARG50(s)|THR130(m)|GLY46(m):w:rA35(SG)
					******************** pdb3qg9.hb2 ********************
					cyc-SER453(s)|HIS454(s)|LYS450(m):w:rG2(SG)
					cyc-GLN291(s)|CYS287(s)|ASN323(m):w:rU7(WC)
					******************** pdb3zgz.hb2 ********************
					cyc-SER496(s)|ASP80(s)|THR492(ms):w:rA76(SG)
					******************** pdb4afy.hb2 ********************
					ASP570(s)|SER567(ms)|LEU534(m):w:rG2(SG)
					******************** pdb4c8y.hb2 ********************
					cyc-SER146(s)|ARG149(s)|GLY224(m):w:rG26(Ph)
					******************** pdb4gha.hb2 ********************
					cyc-THR267(s)|ARG271(s)|ALA264(m):w:rG12(Ph)
					******************** pdb4hor.hb2 ********************
					HIS374(s)|MET336(m)|ALA338(m):w:rC2(WC)
					******************** pdb4jng.hb2 ********************
					cyc-THR92(s)|HIS77(s)|HIS94(m):w:rU14(Ph)
					PHE44(m)|LYS48(m)|GLN47(m):w:rU29(WC)
					******************** pdb4lgt.hb2 ********************
					cyc-GLU21(s)|GLN6(s)|ARG17(s):w:rG2595(WC)
					******************** pdb4oav.hb2 ********************
					TYR312(s)|LYS89(s)|ASN91(s):w:rA4(SG)
					TYR312(s)|LYS89(s)|ASN91(s):w:rA4(SG)
					******************** pdb4qm6.hb2 ********************
					cyc-GLN51(s)|ASN38(s)|GLU48(m):w:rC1(Ph)
					cyc-GLN51(s)|ASN38(s)|GLU48(m):w:rC1(Ph)
					******************** pdb4qoz.hb2 ********************
					cyc-GLU136(s)|ASP298(s)|ASP134(s):w:rA26(Ph)
					ASP234(s)|ASP134(s)|ASP230(m):w:rA26(Ph)
					ASP234(s)|ASP134(s)|PHE135(m):w:rA26(Ph)
					******************** pdb4rcj.hb2 ********************
					LYS395(s)|THR503(m)|SER505(m):w:rC4(SG)
					******************** pdb4rwn.hb2 ********************
					LYS56(s)|GLU191(s)|TRP158(m):w:rC3(SG)
					******************** pdb4s2x.hb2 ********************
					cyc-SER33(s)|VAL138(m)|TRP34(m):w:rG2(WC)
					GLN96(s)|GLN38(s)|ASN11(s):w:rG2(Ph)
					******************** pdb4xww.hb2 ********************
					THR244(m)|SER313(m)|GLY312(m):w:rU4(Ph)
					******************** pdb4yoe.hb2 ********************
					cyc-LYS15(s)|GLN12(s)|ARG92(s):w:rG16(HG)
					******************** pdb4z0c.hb2 ********************
					LYS647(s)|ASP649(s)|ARG677(s):w:rA5(SG)
					LYS647(s)|ASP649(s)|ARG677(s):w:rA5(SG)
					******************** pdb5a0t.hb2 ********************
					GLU313(s)|SER310(ms)|GLY309(m):w:rC3(Ph)
					******************** pdb5bud.hb2 ********************
					SER248(s)|LYS263(s)|ARG249(m):w:rU4(Ph)
					******************** pdb5ccb.hb2 ********************
					cyc-SER103(s)|ASP99(s)|GLY101(m):w:rG53(SG)
					******************** pdb5do4.hb2 ********************
					GLN131(s)|ARG36(m)|ALA132(m):w:rA14(SG)
					******************** pdb5guh.hb2 ********************
					cyc-TYR355(s)|THR348(s)|ASN351(s):w:rU27(Rb)
					******************** pdb5hab.hb2 ********************
					HIS152(s)|ASP86(s)|ASP174(s):w:rA2(Ph)
					HIS152(s)|ASP86(s)|ASP174(s):w:rA2(Ph)
					******************** pdb5i4a.hb2 ********************
					GLU632(s)|ILE383(m)|GLY381(m):w:rU1(WC)
					GLU632(s)|ILE383(m)|GLY381(m):w:rU1(WC)
					******************** pdb5jrc.hb2 ********************
					cyc-SER74(m)|ILE78(m)|ASN75(m):w:rA3(HG)
					******************** pdb5k77.hb2 ********************
					GLN66(s)|GLN47(s)|TYR64(m):w:rA501(WC)
					******************** pdb5m3h.hb2 ********************
					TYR355(s)|THR385(s)|LYS388(s):w:rA7(Ph)
					******************** pdb5o58.hb2 ********************
					ASP23(s)|ASN80(s)|ASN154(s):w:rG2(Ph)
					******************** pdb5the.hb2 ********************
					SER918(s)|LYS943(s)|ILE1251(m):w:rU1(Ph)
					SER918(s)|LYS943(s)|ILE1251(m):w:rU1(Ph)
					SER918(s)|LYS943(s)|ILE1251(m):w:rU1(Ph)
					******************** pdb5wlh.hb2 ********************
					TYR718(s)|ASN676(m)|ARG681(m):w:rC11(Ph)
					cyc-GLN927(s)|GLN671(s)|SER924(m):w:rA-6(WC)
					******************** pdb5www.hb2 ********************
					SER241(s)|VAL270(m)|GLU273(m):w:rU7(WC)
					******************** pdb5zuu.hb2 ********************
					cyc-LYS243(s)|SER354(m)|LYS352(m):w:rC2(SG)
					cyc-LYS243(s)|SER354(m)|LYS352(m):w:rC2(SG)
					******************** pdb6db8.hb2 ********************
					GLN102(s)|GLY109(m)|GLY103(m):w:rA25(Ph)
					******************** pdb6dtd.hb2 ********************
					cyc-LYS655(m)|ASN652(m)|ALA656(m):w:rG2(SG)
					******************** pdb6e4p.hb2 ********************
					cyc-VAL233(m)|GLN224(m)|CYS231(m):w:rU2(WC)
					******************** pdb6i0t.hb2 ********************
					cyc-GLN519(s)|ASN347(s)|ARG327(s):w:rG1(WC)
					******************** pdb6iv8.hb2 ********************
					LYS61(s)|ASN527(s)|ASN79(ms):w:rU-8(WC)
					PHE374(m)|LEU372(m)|GLY373(m):w:rC2(SG)
					PHE374(m)|ILE376(m)|GLN369(m):w:rC3(Ph)
					PHE374(m)|ILE376(m)|GLN369(m):w:rC3(Ph)
					GLN707(s)|ASN625(s)|ASN624(s):w:rA18(Ph)
					PHE374(m)|LEU372(m)|GLY373(m):w:rC2(SG)
					******************** pdb6n6a.hb2 ********************
					cyc-ASP112(s)|SER108(m)|ASN107(m):w:rG603(SG)
					cyc-GLU14(s)|ASP163(s)|ASP12(s):w:rG604(Ph)
					******************** pdb6n6i.hb2 ********************
					cyc-GLU17(s)|ASP167(s)|ASP15(s):w:rG604(Ph)
					cyc-GLU17(s)|ASP167(s)|ASP15(s):w:rG604(Ph)
					******************** pdb6p7p.hb2 ********************
					cyc-TYR81(m)|PRO228(m)|ILE230(m):w:rA2(WC)
					cyc-TYR81(m)|PRO228(m)|ILE230(m):w:rA2(WC)
					cyc-TYR81(m)|PRO228(m)|ILE230(m):w:rA2(WC)
					******************** pdb6sce.hb2 ********************
					cyc-THR384(s)|THR86(m)|GLY88(m):w:rA3(Ph)
					******************** pdb6scf.hb2 ********************
					GLN81(s)|PHE10(m)|ILE12(m):w:rA4(Ph)
					cyc-GLN81(s)|PHE10(m)|ILE12(m):w:rA1(Ph)
					cyc-GLN81(s)|PHE10(m)|ILE12(m):w:rA3(Ph)
					cyc-GLN81(s)|PHE10(m)|ILE12(m):w:rA1(Ph)
					cyc-ARG85(s)|SER44(ms)|ASN8(ms):w:rA2(SG)
					cyc-GLN81(s)|PHE10(m)|ILE12(m):w:rA2(Ph)
					cyc-GLN81(s)|PHE10(m)|ILE12(m):w:rA3(Ph)
					******************** pdb6tqb.hb2 ********************
					cyc-SER265(s)|ASP263(m)|ARG260(m):w:rU11(SG)
					******************** pdb6wxq.hb2 ********************
					cyc-GLU122(s)|ARG98(s)|ARG98(s):w:rA2(Ph)
					******************** pdb6xjq.hb2 ********************
					cyc-SER55(s)|TYR57(m)|SER35(m):w:rU32(WC)
					cyc-SER55(s)|TYR57(m)|SER35(m):w:rU32(WC)
					******************** pdb6xlv.hb2 ********************
					cyc-TYR152(s)|LYS196(m)|ASN155(m):w:rU6(SG)
					******************** pdb6yud.hb2 ********************
					cyc-HIS52(s)|GLY47(m)|GLY45(m):w:rA4(Rb)
					******************** pdb7a9x.hb2 ********************
					ASP177(s)|ARG174(s)|LYS175(m):w:rU13(WC)
					******************** pdb7bdv.hb2 ********************
					TYR150(s)|LYS323(m)|ALA320(m):w:rA4(WC)
					TYR150(s)|LYS323(m)|ALA320(m):w:rA2(HG)
					TYR150(s)|LYS323(m)|ALA320(m):w:rA3(WC)
					******************** pdb7d8o.hb2 ********************
					cyc-TYR29(s)|LYS33(s)|ASN23(m):w:rA-3(Ph)
					cyc-TYR29(s)|ASP26(s)|ASN23(s):w:rA-3(Rb)
					cyc-TYR29(s)|LYS33(s)|ASN23(m):w:rA-3(Ph)
					******************** pdb7jyy.hb2 ********************
					cyc-LYS6844(s)|ASP6928(s)|ASN6841(s):w:rA1(SG)
					cyc-LYS6844(s)|ASP6928(s)|ASN6841(s):w:rA1(SG)
					******************** pdb7k98.hb2 ********************
					cyc-THR793(s)|SER791(s)|ASP778(s):w:rG35(WC)
					******************** pdb7kl3.hb2 ********************
					LYS134(s)|ASP119(s)|ILE120(m):w:rG2(Ph)
					******************** pdb7mpl.hb2 ********************
					cyc-TYR151(s)|GLU27(s)|ASP155(s):w:rG604(Ph)
					cyc-GLU27(s)|ASP25(s)|THR26(m):w:rG604(Ph)
					cyc-TYR151(s)|GLU27(s)|ASP155(s):w:rG604(Ph)
					cyc-GLU27(s)|ASP25(s)|THR26(m):w:rG604(Ph)
					cyc-TYR151(s)|GLU27(s)|ASP155(s):w:rG604(Ph)
					cyc-GLU27(s)|ASP25(s)|THR26(m):w:rG604(Ph)
					cyc-TYR151(s)|GLU27(s)|ASP155(s):w:rG604(Ph)
					cyc-GLU27(s)|ASP25(s)|THR26(m):w:rG604(Ph)
					cyc-TYR151(s)|GLU27(s)|ASP155(s):w:rG604(Ph)
					cyc-GLU27(s)|ASP25(s)|THR26(m):w:rG604(Ph)
					cyc-TYR151(s)|GLU27(s)|ASP155(s):w:rG604(Ph)
					cyc-GLU27(s)|ASP25(s)|THR26(m):w:rG604(Ph)
					cyc-TYR151(s)|GLU27(s)|ASP155(s):w:rG604(Ph)
					cyc-GLU27(s)|ASP25(s)|THR26(m):w:rG604(Ph)
					cyc-TYR151(s)|GLU27(s)|ASP155(s):w:rG604(Ph)
					cyc-GLU27(s)|ASP25(s)|THR26(m):w:rG604(Ph)
					******************** pdb7os0.hb2 ********************
					ASP1084(s)|ASN330(s)|LYS1086(m):w:rC12(SG)
					******************** pdb7r9g.hb2 ********************
					ASN94(s)|HIS89(m)|GLN92(m):w:rA1(SG)
					THR133(m)|MET91(m)|GLN92(m):w:rA1(SG)

## Sheet: A1wN4
	Identified examples of A1:w:N4 topology
					******************** pdb1jj2.hb2 ********************
					cyc-LYS3(s):w:rG1039(SG)|rG754(SG)|rU1297(Ph)|rA1296(Rb)
					cyc-GLU217(s):w:rC676(WC)|rU675(WC)|rA671(SG)|rG672(SG)
					******************** pdb4x4t.hb2 ********************
					ASP291(m):w:rC25(SG)|rC3(SG)|rC4(Rb)|rG26(Rb)

## Sheet: A4wN1
	Identified examples of A4:w:N1 topology
					******************** pdb1mji.hb2 ********************
					cyc-GLN66(s)|ARG98(s)|THR93(m)|ARG95(m):w:rC43(SG)
					******************** pdb3q0q.hb2 ********************
					cyc-CYS813(s)|ASN849(s)|ARG814(s)|MET810(m):w:rA6(SG)
					******************** pdb4c8y.hb2 ********************
					cyc-ASN42(s)|VAL36(m)|HIS37(m)|GLN39(m):w:rG27(SG)
					******************** pdb5js1.hb2 ********************
					LYS570(s)|ARG812(s)|TYR857(m)|ALA859(m):w:rU1(Ph)
					******************** pdb6oon.hb2 ********************
					LYS562(s)|ARG814(s)|TYR859(m)|ALA861(m):w:rA1(Ph)
					******************** pdb7os0.hb2 ********************
					cyc-ASP1084(s)|ASN334(s)|ASN330(s)|LYS1086(m):w:rC12(SG)

## Sheet: A2wN3
	Identified examples of A2:w:N3 topology
					******************** pdb1jj2.hb2 ********************
					cyc-THR184(s)|GLY183(m):w:rC1870(SG)|rU1879(Ph)|rG1878(Rb)

[truncated: 1 more sheets: A3wN2]
